# Supplementary material for: Heteromorphic stamens are differentially attractive in Swartzia (Fabaceae)
Source: AoB Plants. 2022 Sep 9;14(5):plac041. doi: 10.1093/aobpla/plac041 (PMC9575666; doi:10.1093/aobpla/plac041)
Supplement: plac041_suppl_Supplementary_Data [file plac041_suppl_supplementary_data.xlsx]

## Sheet: Leaves
	wavelengths	S.flaemingii leaf 1	S.flaemingii leaf 2	S.flaemingii leaf 3	S.simplex leaf 1	S.simplex leaf 2
1	300	0.194447348878127	0.194447348878127	0.194447348878127	0.300468285849338	1
2	301	0.19405018492277	0.19405018492277	0.19405018492277	0.299190333614219	0.989096400951132
3	302	0.19365668512943	0.19365668512943	0.19365668512943	0.297894965541143	0.97829477397317
4	303	0.193264778635216	0.193264778635216	0.193264778635216	0.296580178894206	0.967589051580943
5	304	0.192872394577236	0.192872394577236	0.192872394577236	0.295243970937503	0.956973166289281
6	305	0.192477462092601	0.192477462092601	0.192477462092601	0.293884338935128	0.946441050613016
7	306	0.192077910318417	0.192077910318417	0.192077910318417	0.292499280151176	0.935986637066975
8	307	0.191671668391795	0.191671668391795	0.191671668391795	0.291086791849742	0.92560385816599
9	308	0.191256665449844	0.191256665449844	0.191256665449844	0.289644871294921	0.915286646424891
10	309	0.190830830629672	0.190830830629672	0.190830830629672	0.288171515750807	0.905028934358507
11	310	0.190392093068388	0.190392093068388	0.190392093068388	0.286664722481494	0.894824654481669
12	311	0.189938381903101	0.189938381903101	0.189938381903101	0.285122488751079	0.884667739309206
13	312	0.18946762627092	0.18946762627092	0.18946762627092	0.283542811823655	0.874552121355949
14	313	0.188977770966636	0.188977770966636	0.188977770966636	0.28191727001692	0.864477450084044
15	314	0.188470748572429	0.188470748572429	0.188470748572429	0.280242411292966	0.854453748285557
16	315	0.187950469906494	0.187950469906494	0.187950469906494	0.278523687382482	0.844490508470202
17	316	0.187420845787025	0.187420845787025	0.187420845787025	0.276766550016159	0.834597223147691
18	317	0.186885787032216	0.186885787032216	0.186885787032216	0.274976450924686	0.824783384827735
19	318	0.186349204460262	0.186349204460262	0.186349204460262	0.273158841838752	0.815058486020046
20	319	0.185815008889357	0.185815008889357	0.185815008889357	0.271319174489046	0.805432019234338
21	320	0.185287111137695	0.185287111137695	0.185287111137695	0.269462900606259	0.795913476980321
22	321	0.184769422023471	0.184769422023471	0.184769422023471	0.26759547192108	0.786512351767708
23	322	0.184265852364879	0.184265852364879	0.184265852364879	0.265722340164197	0.777238136106211
24	323	0.183780312980113	0.183780312980113	0.183780312980113	0.263848957066302	0.768100322505543
25	324	0.183316714687367	0.183316714687367	0.183316714687367	0.261980774358082	0.759108403475414
26	325	0.182878968304837	0.182878968304837	0.182878968304837	0.260123243770228	0.750271871525538
27	326	0.182423724288446	0.182423724288446	0.182423724288446	0.258279635329548	0.741469718717184
28	327	0.181913115272106	0.181913115272106	0.181913115272106	0.256446885694538	0.732599301356555
29	328	0.181359275340991	0.181359275340991	0.181359275340991	0.254620946543421	0.723697658320765
30	329	0.180774338580277	0.180774338580277	0.180774338580277	0.252797769554418	0.714801828486929
31	330	0.180170439075138	0.180170439075138	0.180170439075138	0.250973306405751	0.70594885073216
32	331	0.179559710910751	0.179559710910751	0.179559710910751	0.249143508775643	0.697175763933572
33	332	0.178954288172289	0.178954288172289	0.178954288172289	0.247304328342315	0.688519606968279
34	333	0.178366304944927	0.178366304944927	0.178366304944927	0.245451716783989	0.680017418713394
35	334	0.177807895313842	0.177807895313842	0.177807895313842	0.243581625778887	0.671706238046032
36	335	0.177291193364208	0.177291193364208	0.177291193364208	0.24169000700523	0.663623103843306
37	336	0.176828333181199	0.176828333181199	0.176828333181199	0.239772812141242	0.655805054982331
38	337	0.176431448849991	0.176431448849991	0.176431448849991	0.237825992865144	0.648289130340219
39	338	0.176112674455759	0.176112674455759	0.176112674455759	0.235845500855158	0.641112368794085
40	339	0.175784248248152	0.175784248248152	0.175784248248152	0.233716460004261	0.634438003919833
41	340	0.175368391972478	0.175368391972478	0.175368391972478	0.231357232541341	0.628339557230623
42	341	0.174892214957397	0.174892214957397	0.174892214957397	0.228813627648484	0.622719499509455
43	342	0.174382826531572	0.174382826531572	0.174382826531572	0.226131454507779	0.617480301539327
44	343	0.173867336023666	0.173867336023666	0.173867336023666	0.223356522301312	0.612524434103239
45	344	0.17337285276234	0.17337285276234	0.17337285276234	0.22053464021117	0.60775436798419
46	345	0.172926486076256	0.172926486076256	0.172926486076256	0.217711617419441	0.60307257396518
47	346	0.172555345294077	0.172555345294077	0.172555345294077	0.214933263108212	0.598381522829206
48	347	0.172286539744464	0.172286539744464	0.172286539744464	0.21224538645957	0.59358368535927
49	348	0.17214717875608	0.17214717875608	0.17214717875608	0.209693796655603	0.588581532338369
50	349	0.172164371657586	0.172164371657586	0.172164371657586	0.207324302878397	0.583277534549502
51	350	0.172365227777645	0.172365227777645	0.172365227777645	0.20518271431004	0.57757416277567
52	351	0.17283746774314	0.17283746774314	0.17283746774314	0.203443519636146	0.571817208988804
53	352	0.1736168381878	0.1736168381878	0.1736168381878	0.202189307658297	0.566387032959822
54	353	0.174652487450558	0.174652487450558	0.174652487450558	0.201328037732527	0.561237957170201
55	354	0.175893563870344	0.175893563870344	0.175893563870344	0.200767669214871	0.556324304101419
56	355	0.177289215786091	0.177289215786091	0.177289215786091	0.200416161461364	0.551600396234954
57	356	0.178788591536729	0.178788591536729	0.178788591536729	0.20018147382804	0.547020556052283
58	357	0.18034083946119	0.18034083946119	0.18034083946119	0.199971565670934	0.542539106034883
59	358	0.181895107898405	0.181895107898405	0.181895107898405	0.199694396346081	0.538110368664233
60	359	0.183400545187307	0.183400545187307	0.183400545187307	0.199257925209516	0.53368866642181
61	360	0.184806299666826	0.184806299666826	0.184806299666826	0.198570111617274	0.529228321789092
62	361	0.186061519675894	0.186061519675894	0.186061519675894	0.19753891492539	0.524683657247556
63	362	0.187115353553442	0.187115353553442	0.187115353553442	0.196072294489898	0.520008995278679
64	363	0.187916949638402	0.187916949638402	0.187916949638402	0.194078209666833	0.51515865836394
65	364	0.188508538592628	0.188508538592628	0.188508538592628	0.191408167124908	0.509477659747421
66	365	0.188982464610933	0.188982464610933	0.188982464610933	0.188063869539995	0.502532010021545
67	366	0.189363046331684	0.189363046331684	0.189363046331684	0.184178570278868	0.494607527690294
68	367	0.189674602393251	0.189674602393251	0.189674602393251	0.179885522708302	0.485990031257651
69	368	0.189941451434001	0.189941451434001	0.189941451434001	0.17531798019507	0.476965339227599
70	369	0.190187912092304	0.190187912092304	0.190187912092304	0.170609196105948	0.467819270104123
71	370	0.190438303006528	0.190438303006528	0.190438303006528	0.165892423807709	0.458837642391204
72	371	0.190716942815041	0.190716942815041	0.190716942815041	0.161300916667127	0.450306274592826
73	372	0.191048150156211	0.191048150156211	0.191048150156211	0.156967928050977	0.442510985212973
74	373	0.191456243668408	0.191456243668408	0.191456243668408	0.153026711326033	0.435737592755628
75	374	0.191965541989999	0.191965541989999	0.191965541989999	0.149610519859069	0.430271915724774
76	375	0.192600363759353	0.192600363759353	0.192600363759353	0.146852607016859	0.426399772624393
77	376	0.193286686045624	0.193286686045624	0.193286686045624	0.14452114863594	0.42442272291235
78	377	0.193941011422806	0.193941011422806	0.193941011422806	0.142290548705698	0.424245781590727
79	378	0.194573446786525	0.194573446786525	0.194573446786525	0.140153402822181	0.425559950479833
80	379	0.195194099032407	0.195194099032407	0.195194099032407	0.138102306581438	0.428056231399982
81	380	0.195813075056078	0.195813075056078	0.195813075056078	0.136129855579516	0.431425626171482
82	381	0.196440481753164	0.196440481753164	0.196440481753164	0.134228645412466	0.435359136614647
83	382	0.197086426019292	0.197086426019292	0.197086426019292	0.132391271676334	0.439547764549787
84	383	0.197761014750087	0.197761014750087	0.197761014750087	0.13061032996717	0.443682511797213
85	384	0.198474354841176	0.198474354841176	0.198474354841176	0.128878415881022	0.447454380177235
86	385	0.199236553188184	0.199236553188184	0.199236553188184	0.127188125013938	0.450554371510166
87	386	0.200057716686739	0.200057716686739	0.200057716686739	0.125532052961968	0.452673487616317
88	387	0.200947952232465	0.200947952232465	0.200947952232465	0.123902795321158	0.453502730315998
89	388	0.201917366720991	0.201917366720991	0.201917366720991	0.122292947687558	0.452733101429521
90	389	0.202997201788644	0.202997201788644	0.202997201788644	0.120881323597006	0.451524867969451
91	390	0.204197893599988	0.204197893599988	0.204197893599988	0.119806847603511	0.451093842050611
92	391	0.205498340843	0.205498340843	0.205498340843	0.119002281830379	0.451214343146698
93	392	0.206877442205658	0.206877442205658	0.206877442205658	0.118400388400915	0.451660690731408
94	393	0.208314096375936	0.208314096375936	0.208314096375936	0.117933929438425	0.452207204278438
95	394	0.209787202041813	0.209787202041813	0.209787202041813	0.117535667066216	0.452628203261486
96	395	0.211275657891265	0.211275657891265	0.211275657891265	0.117138363407593	0.452698007154248
97	396	0.212758362612268	0.212758362612268	0.212758362612268	0.116674780585862	0.452190935430421
98	397	0.2142142148928	0.2142142148928	0.2142142148928	0.116077680724328	0.450881307563702
99	398	0.215622113420837	0.215622113420837	0.215622113420837	0.115279825946299	0.448543443027788
100	399	0.216960956884355	0.216960956884355	0.216960956884355	0.114213978375078	0.444951661296375
101	400	0.218209643971331	0.218209643971331	0.218209643971331	0.112812900133973	0.439880281843161
102	401	0.219766258936752	0.219766258936752	0.219766258936752	0.112079522600393	0.435966106413177
103	402	0.221955123361874	0.221955123361874	0.221955123361874	0.112848810846322	0.435457802443057
104	403	0.224644491924079	0.224644491924079	0.224644491924079	0.114801577536926	0.437547487943904
105	404	0.227702619300748	0.227702619300748	0.227702619300748	0.117618635337371	0.441427280926819
106	405	0.230997760169266	0.230997760169266	0.230997760169266	0.120980796912823	0.446289299402906
107	406	0.234398169207012	0.234398169207012	0.234398169207012	0.12456887492845	0.451325661383266
108	407	0.23777210109137	0.23777210109137	0.23777210109137	0.128063682049416	0.455728484879002
109	408	0.240987810499723	0.240987810499723	0.240987810499723	0.131146030940889	0.458689887901215
110	409	0.243913552109451	0.243913552109451	0.243913552109451	0.133496734268035	0.459401988461009
111	410	0.246417580597938	0.246417580597938	0.246417580597938	0.134796604696019	0.457056904569485
112	411	0.248368150642565	0.248368150642565	0.248368150642565	0.134726454890009	0.450846754237746
113	412	0.249633516920715	0.249633516920715	0.249633516920715	0.13296709751517	0.439963655476894
114	413	0.250081934109769	0.250081934109769	0.250081934109769	0.129199345236669	0.423599726298031
115	414	0.250844622436667	0.250844622436667	0.250844622436667	0.125411072322334	0.406920211131726
116	415	0.252892581672815	0.252892581672815	0.252892581672815	0.123398751814032	0.394557160019247
117	416	0.255853735812302	0.255853735812302	0.255853735812302	0.122556094537982	0.384902899387749
118	417	0.259356008849214	0.259356008849214	0.259356008849214	0.122276811320403	0.376349755664386
119	418	0.26302732477764	0.26302732477764	0.26302732477764	0.121954612987516	0.367290055276313
120	419	0.266495607591666	0.266495607591666	0.266495607591666	0.120983210365541	0.356116124650684
121	420	0.269388781285379	0.269388781285379	0.269388781285379	0.118756314280698	0.341220290214654
122	421	0.271334769852868	0.271334769852868	0.271334769852868	0.114667635559207	0.320994878395376
123	422	0.27196149728822	0.27196149728822	0.27196149728822	0.108110885027287	0.293832215620006
124	423	0.270896887585521	0.270896887585521	0.270896887585521	0.0984797735111591	0.258124628315698
125	424	0.26776886473886	0.26776886473886	0.26776886473886	0.0851680118370429	0.212264442909606
126	425	0.262205352742323	0.262205352742323	0.262205352742323	0.0675693108311583	0.154643985828884
127	426	0.254010298336392	0.254010298336392	0.254010298336392	0.0452752506448929	0.0836635595265528
128	427	0.243467937009915	0.243467937009915	0.243467937009915	0.018702017266264	4.64696e+08
129	428	0.230926625879528	0.230926625879528	0.230926625879528	0	0
130	429	0.216734722061869	0.216734722061869	0.216734722061869	0	0
131	430	0.201240582673574	0.201240582673574	0.201240582673574	0	0
132	431	0.184792564831279	0.184792564831279	0.184792564831279	0	0
133	432	0.167739025651623	0.167739025651623	0.167739025651623	0	0
134	433	0.150428322251242	0.150428322251242	0.150428322251242	0	0
135	434	0.133208811746773	0.133208811746773	0.133208811746773	0	0
136	435	0.116428851254853	0.116428851254853	0.116428851254853	0	0
137	436	0.100436797892119	0.100436797892119	0.100436797892119	0	0
138	437	0.0855810087752077	0.0855810087752077	0.0855810087752077	0	0
139	438	0.072209841020756	0.072209841020756	0.072209841020756	0	0
140	439	0.0582353221404298	0.0582353221404298	0.0582353221404298	0	0
141	440	0.0417137519705482	0.0417137519705482	0.0417137519705482	0	0
142	441	0.0232098961147285	0.0232098961147285	0.0232098961147285	0	0
143	442	0.0032885201765878	0.0032885201765878	0.0032885201765878	0	0
144	443	0	0	0	0	0
145	444	0	0	0	0	0
146	445	0	0	0	0	0
147	446	0	0	0	0	0
148	447	0	0	0	0	0
149	448	0	0	0	0	0
150	449	0	0	0	0	0
151	450	0	0	0	0	0
152	451	0	0	0	0	0
153	452	0	0	0	0	0
154	453	0	0	0	0	0
155	454	0	0	0	0	0
156	455	0	0	0	0	0
157	456	0	0	0	0	0
158	457	0	0	0	0	0
159	458	0	0	0	0	0
160	459	0	0	0	0	0
161	460	0	0	0	0	0
162	461	0	0	0	0	0
163	462	0	0	0	0	0
164	463	0	0	0	0	0
165	464	0	0	0	0	0
166	465	0	0	0	0	0
167	466	0	0	0	0	0
168	467	0	0	0	0	0
169	468	0	0	0	0	0
170	469	0	0	0	0	0
171	470	0	0	0	0	0
172	471	0	0	0	0	0
173	472	0	0	0	0	0
174	473	0	0	0	0	0
175	474	0	0	0	0	0
176	475	0	0	0	0	0
177	476	0	0	0	0	0
178	477	0	0	0	0	0
179	478	0	0	0	0	0
180	479	0	0	0	0	0
181	480	0	0	0	0	0
182	481	0	0	0	0	0
183	482	0	0	0	0	0
184	483	0	0	0	0	0
185	484	0	0	0	0	0
186	485	0	0	0	0	0
187	486	0	0	0	0	0
188	487	0	0	0	0	0
189	488	0	0	0	0	0
190	489	0	0	0	0	0
191	490	0	0	0	0	0
192	491	0	0	0	0	0
193	492	0	0	0	0	0
194	493	0	0	0	0	0
195	494	0	0	0	0	0
196	495	0	0	0	0	0
197	496	0	0	0	0	0
198	497	0	0	0	0	0
199	498	0	0	0	0	0
200	499	0	0	0	0	0
201	500	0	0	0	0	0
202	501	0	0	0	0	0
203	502	0	0	0	0	0
204	503	0	0	0	0	0
205	504	0	0	0	0	0
206	505	0	0	0	0	0
207	506	0.00573358829785877	0.00573358829785877	0.00573358829785877	0	0
208	507	0.0256703081720334	0.0256703081720334	0.0256703081720334	0	0
209	508	0.0462684298099778	0.0462684298099778	0.0462684298099778	0	0
210	509	0.0673844583308638	0.0673844583308638	0.0673844583308638	0	0
211	510	0.088874898853863	0.088874898853863	0.088874898853863	0	0
212	511	0.110596256498147	0.110596256498147	0.110596256498147	0	0
213	512	0.132405036382887	0.132405036382887	0.132405036382887	0	0
214	513	0.154157743627256	0.154157743627256	0.154157743627256	0	0
215	514	0.177466153033259	0.177466153033259	0.177466153033259	0	0
216	515	0.203686951982727	0.203686951982727	0.203686951982727	0	0
217	516	0.232294014464566	0.232294014464566	0.232294014464566	0	0
218	517	0.262761214467682	0.262761214467682	0.262761214467682	0	0
219	518	0.294562425980984	0.294562425980984	0.294562425980984	0	0
220	519	0.327171522993377	0.327171522993377	0.327171522993377	0	0
221	520	0.360062379493768	0.360062379493768	0.360062379493768	0	0
222	521	0.392708869471064	0.392708869471064	0.392708869471064	0	0
223	522	0.424584866914172	0.424584866914172	0.424584866914172	0	0
224	523	0.455164245811999	0.455164245811999	0.455164245811999	0	0
225	524	0.48392088015345	0.48392088015345	0.48392088015345	0	0
226	525	0.510328643927434	0.510328643927434	0.510328643927434	0	0
227	526	0.536769087937211	0.536769087937211	0.536769087937211	0	0
228	527	0.565596138542181	0.565596138542181	0.565596138542181	0.0174794876434395	0
229	528	0.596242233065459	0.596242233065459	0.596242233065459	0.0748763986712178	0
230	529	0.62813980883016	0.62813980883016	0.62813980883016	0.136001602879525	0
231	530	0.6607213031594	0.6607213031594	0.6607213031594	0.199578077016763	0
232	531	0.693419153376294	0.693419153376294	0.693419153376294	0.264328797831332	0
233	532	0.725665796803958	0.725665796803958	0.725665796803958	0.328976742071635	0
234	533	0.756893670765508	0.756893670765508	0.756893670765508	0.392244886486073	0
235	534	0.786535212584057	0.786535212584057	0.786535212584057	0.452856207823047	0
236	535	0.814022859582723	0.814022859582723	0.814022859582723	0.50953368283096	0
237	536	0.838789049084619	0.838789049084619	0.838789049084619	0.561000288258212	0.0612690488727649
238	537	0.860266218412863	0.860266218412863	0.860266218412863	0.605979000853205	0.150152751321864
239	538	0.877886804890568	0.877886804890568	0.877886804890568	0.64319279736434	0.221935532314834
240	539	0.893365069013591	0.893365069013591	0.893365069013591	0.677034407555745	0.286083017361473
241	540	0.908641255866753	0.908641255866753	0.908641255866753	0.712290489286444	0.353033667513543
242	541	0.923486779656618	0.923486779656618	0.923486779656618	0.748274911447186	0.421392250578145
243	542	0.937673054589749	0.937673054589749	0.937673054589749	0.78430154292872	0.489763534362381
244	543	0.95097149487271	0.95097149487271	0.95097149487271	0.819684252621794	0.556752286673352
245	544	0.963153514712064	0.963153514712064	0.963153514712064	0.853736909417159	0.620963275318158
246	545	0.973990528314374	0.973990528314374	0.973990528314374	0.885773382205561	0.6810012681039
247	546	0.983253949886205	0.983253949886205	0.983253949886205	0.91510753987775	0.73547103283768
248	547	0.99071519363412	0.99071519363412	0.99071519363412	0.941053251324474	0.782977337326599
249	548	0.996145673764681	0.996145673764681	0.996145673764681	0.962924385436484	0.822124949377756
250	549	0.999316804484453	0.999316804484453	0.999316804484453	0.980034811104526	0.851518636798255
251	550	1	1	1	0.991698397219351	0.869763167395194
252	551	0.997559289245827	0.997559289245827	0.997559289245827	0.998072291913824	0.874528561696507
253	552	0.991768397075575	0.991768397075575	0.991768397075575	1	0.865580060801487
254	553	0.983013281574512	0.983013281574512	0.983013281574512	0.997824925387412	0.844665263374284
255	554	0.971679900827906	0.971679900827906	0.971679900827906	0.991890471985593	0.813531768079047
256	555	0.958154212921021	0.958154212921021	0.958154212921021	0.982540043704075	0.773927173579925
257	556	0.942822175939127	0.942822175939127	0.942822175939127	0.97011704445239	0.727599078541065
258	557	0.926069747967489	0.926069747967489	0.926069747967489	0.954964878140071	0.676295081626618
259	558	0.908282887091375	0.908282887091375	0.908282887091375	0.937426948676649	0.621762781500731
260	559	0.889847551396052	0.889847551396052	0.889847551396052	0.917846659971659	0.565749776827553
261	560	0.871149698966786	0.871149698966786	0.871149698966786	0.896567415934631	0.510003666271234
262	561	0.852575287888846	0.852575287888846	0.852575287888846	0.873932620475098	0.456272048495922
263	562	0.834510276247496	0.834510276247496	0.834510276247496	0.850285677502593	0.406302522165764
264	563	0.817340622128006	0.817340622128006	0.817340622128006	0.825969990926649	0.361842685944912
265	564	0.798381886836422	0.798381886836422	0.798381886836422	0.797791913995203	0.31724895523662
266	565	0.775226888342106	0.775226888342106	0.775226888342106	0.763031289282975	0.266243859077045
267	566	0.748677469725292	0.748677469725292	0.748677469725292	0.722741754689667	0.209624166579681
268	567	0.719535474066219	0.719535474066219	0.719535474066219	0.677976948114982	0.148186646858023
269	568	0.688602744445122	0.688602744445122	0.688602744445122	0.629790507458621	0.0827280690255675
270	569	0.656681123942237	0.656681123942237	0.656681123942237	0.579236070620289	0.0140452021958087
271	570	0.624572455637802	0.624572455637802	0.624572455637802	0.527367275499686	0
272	571	0.593078582612052	0.593078582612052	0.593078582612052	0.475237759996515	0
273	572	0.563001347945224	0.563001347945224	0.563001347945224	0.42390116201048	0
274	573	0.535142594717555	0.535142594717555	0.535142594717555	0.374411119441281	0
275	574	0.51030416600928	0.51030416600928	0.51030416600928	0.327821270188622	0
276	575	0.489287904900637	0.489287904900637	0.489287904900637	0.285185252152206	0
277	576	0.47053306780538	0.47053306780538	0.47053306780538	0.242567442075177	0
278	577	0.451962910389925	0.451962910389925	0.451962910389925	0.195863296493328	0
279	578	0.433605274613504	0.433605274613504	0.433605274613504	0.145873072995325	0
280	579	0.415488002435346	0.415488002435346	0.415488002435346	0.0933970291698396	0
281	580	0.397638935814682	0.397638935814682	0.397638935814682	0.0392354226055388	0
282	581	0.380085916710741	0.380085916710741	0.380085916710741	0	0
283	582	0.362856787082754	0.362856787082754	0.362856787082754	0	0
284	583	0.345979388889951	0.345979388889951	0.345979388889951	0	0
285	584	0.329481564091563	0.329481564091563	0.329481564091563	0	0
286	585	0.313391154646818	0.313391154646818	0.313391154646818	0	0
287	586	0.297736002514948	0.297736002514948	0.297736002514948	0	0
288	587	0.282543949655182	0.282543949655182	0.282543949655182	0	0
289	588	0.267842838026751	0.267842838026751	0.267842838026751	0	0
290	589	0.254198715236923	0.254198715236923	0.254198715236923	0	0
291	590	0.242003018344377	0.242003018344377	0.242003018344377	0	0
292	591	0.231021673485456	0.231021673485456	0.231021673485456	0	0
293	592	0.221020606796503	0.221020606796503	0.221020606796503	0	0
294	593	0.21176574441386	0.21176574441386	0.21176574441386	0	0
295	594	0.203023012473872	0.203023012473872	0.203023012473872	0	0
296	595	0.194558337112881	0.194558337112881	0.194558337112881	0	0
297	596	0.18613764446723	0.18613764446723	0.18613764446723	0	0
298	597	0.177526860673262	0.177526860673262	0.177526860673262	0	0
299	598	0.168491911867321	0.168491911867321	0.168491911867321	0	0
300	599	0.158798724185749	0.158798724185749	0.158798724185749	0	0
301	600	0.14821322376489	0.14821322376489	0.14821322376489	0	0
302	601	0.136967439476379	0.136967439476379	0.136967439476379	0	0
303	602	0.125495493171359	0.125495493171359	0.125495493171359	0	0
304	603	0.113866450455432	0.113866450455432	0.113866450455432	0	0
305	604	0.1021493769342	0.1021493769342	0.1021493769342	0	0
306	605	0.0904133382132676	0.0904133382132676	0.0904133382132676	0	0
307	606	0.0787273998982358	0.0787273998982358	0.0787273998982358	0	0
308	607	0.0671606275947077	0.0671606275947077	0.0671606275947077	0	0
309	608	0.0557820869082862	0.0557820869082862	0.0557820869082862	0	0
310	609	0.0446608434445738	0.0446608434445738	0.0446608434445738	0	0
311	610	0.0338659628091731	0.0338659628091731	0.0338659628091731	0	0
312	611	0.0234665106076869	0.0234665106076869	0.0234665106076869	0	0
313	612	0.0135315524457178	0.0135315524457178	0.0135315524457178	0	0
314	613	0.00413015392886857	0.00413015392886857	0.00413015392886857	0	0
315	614	0	0	0	0	0
316	615	0	0	0	0	0
317	616	0	0	0	0	0
318	617	0	0	0	0	0
319	618	0	0	0	0	0
320	619	0	0	0	0	0
321	620	0	0	0	0	0
322	621	0	0	0	0	0
323	622	0	0	0	0	0
324	623	0	0	0	0	0
325	624	0	0	0	0	0
326	625	0	0	0	0	0
327	626	0	0	0	0	0
328	627	0	0	0	0	0
329	628	0	0	0	0	0
330	629	0	0	0	0	0
331	630	0	0	0	0	0
332	631	0	0	0	0	0
333	632	0	0	0	0	0
334	633	0	0	0	0	0
335	634	0	0	0	0	0
336	635	0	0	0	0	0
337	636	0	0	0	0	0
338	637	0	0	0	0	0
339	638	0	0	0	0	0
340	639	0	0	0	0	0
341	640	0	0	0	0	0
342	641	0	0	0	0	0
343	642	0	0	0	0	0
344	643	0	0	0	0	0
345	644	0	0	0	0	0
346	645	0	0	0	0	0
347	646	0	0	0	0	0
348	647	0	0	0	0	0
349	648	0	0	0	0	0
350	649	0	0	0	0	0
351	650	0	0	0	0	0
352	651	0	0	0	0	0
353	652	0	0	0	0	0
354	653	0	0	0	0	0
355	654	0	0	0	0	0
356	655	0	0	0	0	0
357	656	0	0	0	0	0
358	657	0	0	0	0	0
359	658	0	0	0	0	0
360	659	0	0	0	0	0
361	660	0	0	0	0	0
362	661	0	0	0	0	0
363	662	0	0	0	0	0
364	663	0	0	0	0	0
365	664	0	0	0	0	0
366	665	0	0	0	0	0
367	666	0	0	0	0	0
368	667	0	0	0	0	0
369	668	0	0	0	0	0
370	669	0	0	0	0	0
371	670	0	0	0	0	0
372	671	0	0	0	0	0
373	672	0	0	0	0	0
374	673	0	0	0	0	0
375	674	0	0	0	0	0
376	675	0	0	0	0	0
377	676	0	0	0	0	0
378	677	0	0	0	0	0
379	678	0	0	0	0	0
380	679	0	0	0	0	0
381	680	0	0	0	0	0
382	681	0	0	0	0	0
383	682	0	0	0	0	0
384	683	0	0	0	0	0
385	684	0	0	0	0	0
386	685	0	0	0	0	0
387	686	0	0	0	0	0
388	687	0	0	0	0	0
389	688	0	0	0	0	0
390	689	0	0	0	0	0
391	690	0.00365646677552741	0.00365646677552741	0.00365646677552741	0	0
392	691	0.0321513063826831	0.0321513063826831	0.0321513063826831	0	0
393	692	0.0619402437545776	0.0619402437545776	0.0619402437545776	0	0
394	693	0.0930006332769766	0.0930006332769766	0.0930006332769766	0	0
395	694	0.125309829335646	0.125309829335646	0.125309829335646	0	0
396	695	0.158845186316351	0.158845186316351	0.158845186316351	0	0
397	696	0.193584058604857	0.193584058604857	0.193584058604857	0	0
398	697	0.22950380058693	0.22950380058693	0.22950380058693	0	0
399	698	0.266581766648336	0.266581766648336	0.266581766648336	0	0
400	699	0.304795311174841	0.304795311174841	0.304795311174841	0	0
401	700	0.344121788552209	0.344121788552209	0.344121788552209	0	0

## Sheet: S.flaemingii - Floral parts
	wavelengths	petal apex 01	petal apex 02	petal apex 03	petal apex 04	petal apex 05	petal apex 06	petal apex 07	petal apex 08	petal apex 09	petal apex 10	petal apex 11	petal apex 12	petal apex 13	petal apex 14	petal apex 15	petal base 01	petal base 02	petal base 03	petal base 04	petal base 05	petal base 06	petal base 07	petal base 08	petal base 09	petal base 10	petal base 11	petal base 12	petal base 13	petal base 14	petal base 15	small stamen 01	small stamen 02	small stamen 03	small stamen 04	small stamen 05	small stamen 06	large stamen 01	large stamen 02	large stamen 03	large stamen 04	large stamen 05	large stamen 06	large stamen 07	large stamen 08	large stamen 09	large stamen 10	large stamen 11	large stamen 12
1	300	0	0	0	0	0	0	0	0	0	0	0.0211205372153567	0.0115437005180136	0.0148103158203675	0	0.0118552563698877	0	0	0	0	0	0	0.00238683446985244	0	0	0	0	0	0	0	0	0.00527708252597728	0.00450381717307953	0.00450381717307953	0.00271579533366868	0.00527708252597728	0.00271579533366868	0.00575231726990917	0.00522970171104613	0.00245638851934366	0.00522970171104613	0.00206081733154655	0.00206081733154655	0.00270776490521317	0.00270776490521317	0.00768181230813922	0.0102172690216047	0.0131025605612086	0.550290151445653
2	301	0.00129026018215156	0.00129026018215156	0.000945058903056123	0.000945058903056123	0.000569565814328182	0.000569565814328182	0.000273978375997135	0.000273978375997135	0.00129147766651121	0.00129147766651121	0.0208924740588235	0.011455968011773	0.0146415102700236	0.000636472670870231	0.0117521707361307	0.000450500331463537	0.000457461290035515	0.000457461290035515	0.000295501644919087	0.000450500331463537	0.000870373653080656	0.0020638786286139	0.000957275833404304	0.000607487293278356	0.000234435427934311	0.000163402989714932	0.000998220252049861	0.000440702766605534	4.55596e+09	0.000899385598175685	0.0050144268932065	0.00424107541351892	0.00424107541351892	0.00240142218446812	0.0050144268932065	0.00240142218446812	0.00542647590087958	0.00504108329342712	0.0023740052679368	0.00504108329342712	0.00182966342388924	0.00182966342388924	0.00240881040514027	0.00240881040514027	0.0074323781825096	0.00957902566815159	0.0122295232109192	0.547903170103634
3	302	0.00258896091184985	0.00258896091184985	0.00189599948197208	0.00189599948197208	0.00114839577149721	0.00114839577149721	0.000551296253570017	0.000551296253570017	0.00260336615819004	0.00260336615819004	0.0206642302359305	0.0113678905923168	0.0144748928757924	0.00127618127023289	0.0116488734633121	0.000909360941811448	0.000931690663084417	0.000931690663084417	0.000590873056789343	0.000909360941811448	0.00179114250462682	0.00176461440405624	0.001927520208337	0.00123457079792036	0.000519134498798105	0.000363946868771524	0.00201596423327359	0.000908190230845916	0.00010012781908616	0.00184012897036627	0.00475956745489315	0.00398736477786951	0.00398736477786951	0.00210837501727036	0.00475956745489315	0.00210837501727036	0.00511406397916798	0.00485642063194941	0.00229580537186004	0.00485642063194941	0.00161454574354209	0.00161454574354209	0.00213001915428148	0.00213001915428148	0.00719126617269661	0.00896434048076417	0.0113903754105606	0.545586184474489
4	303	0.00389625258749844	0.00389625258749844	0.00285295363111487	0.00285295363111487	0.00173636960347671	0.00173636960347671	0.000831866190676887	0.000831866190676887	0.00393585494320169	0.00393585494320169	0.0204353846311107	0.0112795645719983	0.0143106041377081	0.00191941796108957	0.011545260474289	0.00137628773993287	0.00142240628155222	0.00142240628155222	0.000886108241317725	0.00137628773993287	0.00276259714071858	0.00148897980307882	0.00291077739310512	0.00188138419020748	0.000853749945831341	0.000602015476495809	0.00305335716759094	0.00140243406166055	0.000163334282270492	0.00282241748355531	0.00451227285360773	0.00374246251977853	0.00374246251977853	0.00183622590660453	0.00451227285360773	0.00183622590660453	0.00481446711527783	0.00467549788852274	0.0022214527222383	0.00467549788852274	0.00141499835011328	0.00141499835011328	0.00187083770244642	0.00187083770244642	0.00695727220472258	0.0083726967624065	0.0105843808468676	0.543334017683196
5	304	0.00521228560750093	0.00521228560750093	0.00381605324485147	0.00381605324485147	0.00233336704223631	0.00233336704223631	0.00111560074527598	0.00111560074527598	0.00528913348971134	0.00528913348971134	0.0202055161287971	0.0111910862631711	0.0141487845558053	0.00256647490644187	0.0114412276919184	0.00185098663471697	0.00192932630784443	0.00192932630784443	0.00118120120421116	0.00185098663471697	0.00378502814743602	0.00123691283258103	0.00390709165601563	0.00254806114642118	0.00123793450227402	0.000877992652213858	0.00411052427892168	0.00192340592798888	0.000234808719060191	0.00384643850472644	0.00427231173192073	0.00350614589289314	0.00350614589289314	0.00158454692699972	0.00427231173192073	0.00158454692699972	0.00452707091971249	0.00449809922505681	0.00215061121019649	0.00449809922505681	0.00123055530321097	0.00123055530321097	0.00163071259944469	0.00163071259944469	0.00672919220460988	0.00780357781604247	0.00981080320657524	0.541141492854731
6	305	0.00653721037026097	0.00653721037026097	0.00478543021754891	0.00478543021754891	0.00293926781974564	0.00293926781974564	0.00140241247532554	0.00140241247532554	0.00666339126588426	0.00666339126588426	0.0199742036134224	0.0111025519781885	0.0139895746301182	0.00321764426929144	0.011336671039057	0.00233316353505291	0.00245216890436657	0.00245216890436657	0.00147614595117663	0.00233316353505291	0.00485872611085931	0.00100835149946224	0.00491650726537555	0.00323473534284296	0.00167134090136612	0.00119226223525173	0.00518759079118558	0.00247107749877028	0.000314180832838651	0.00491237940086322	0.00403945273240263	0.00327819215086056	0.00327819215086056	0.00135291015298504	0.00403945273240263	0.00135291015298504	0.00425126100297549	0.00432400880346133	0.00208294472685955	0.00432400880346133	0.00106075066244338	0.00106075066244338	0.00140909039508594	0.00140909039508594	0.00650582209838087	0.0072564669446361	0.00906890617641829	0.539003433114072
7	306	0.00787117727418209	0.00787117727418209	0.00576121644357411	0.00576121644357411	0.00355395166797431	0.00355395166797431	0.00169221393878381	0.00169221393878381	0.00805881773988559	0.00805881773988559	0.0197410259694195	0.011014058029404	0.0138331148606813	0.00387321821263984	0.011231486438562	0.00282252434982983	0.00299065223352413	0.00299065223352413	0.00177093648792106	0.00282252434982983	0.00598398161706849	0.000803233810621843	0.00593906848949188	0.00394154045575429	0.00215362187634761	0.00154520806493547	0.00628468192830236	0.00304542044294418	0.000401080326989268	0.00602042753894924	0.00381346449762391	0.00305837854732793	0.00305837854732793	0.00114088765908959	0.00381346449762391	0.00114088765908959	0.00398642297557011	0.00415301078564599	0.00201811716335238	0.00415301078564599	0.000905118487418643	0.000905118487418643	0.00120541763917977	0.00120541763917977	0.00628595781205789	0.00673084745115137	0.00835795344313167	0.536914661586196
8	307	0.00921433671766798	0.00921433671766798	0.00674354381729413	0.00674354381729413	0.00417729831889197	0.00417729831889197	0.00198491769360902	0.00198491769360902	0.00947560237988059	0.00947560237988059	0.0195055620812215	0.010925700729171	0.0136795457475288	0.00453348889948869	0.0111255698132903	0.0033187749879369	0.00354449445772265	0.00354449445772265	0.0020655668201514	0.0033187749879369	0.00716108525214369	0.00062149777295921	0.00697481959667162	0.00466861016143664	0.00268443016045847	0.00193721398059112	0.00740192291419181	0.00364640642944998	0.00049513690489544	0.00717077028596809	0.00359411567015508	0.00284648233594249	0.00284648233594249	0.000948051519842465	0.00359411567015508	0.000948051519842465	0.00373194244799992	0.00398488933352052	0.00195579241079992	0.00398488933352052	0.000763192837744951	0.000763192837744951	0.00101914088153578	0.00101914088153578	0.00606839527166331	0.00622620263855217	0.00767720869345024	0.53487000139608
9	308	0.0105668390991222	0.0105668390991222	0.00773254423307596	0.00773254423307596	0.00480918750446821	0.00480918750446821	0.00228043629775942	0.00228043629775942	0.0109139346540345	0.0109139346540345	0.0192673908332611	0.010837576389843	0.0135290077906952	0.00519874849283961	0.0110188170860989	0.00382162135826326	0.00411341373936762	0.00411341373936762	0.00236003095357461	0.00382162135826326	0.00839032760216503	0.000463081393373724	0.00802380485522177	0.00541607813617149	0.00326341848693868	0.00236866382154477	0.00853943897277366	0.00427400712722712	0.000595980269940569	0.00836359500890339	0.00338117489256662	0.0026422807703514	0.0026422807703514	0.000773973809772796	0.00338117489256662	0.000773973809772796	0.00348720503076828	0.00381942860899463	0.00189563436032707	0.00381942860899463	0.000634507773030486	0.000634507773030486	0.000849706671963672	0.000849706671963672	0.00585193040321947	0.00574201580980253	0.00702593561410896	0.532864275668701
10	309	0.0119288348169483	0.0119288348169483	0.00872834958528656	0.00872834958528656	0.00544949895667268	0.00544949895667268	0.00257868230919325	0.00257868230919325	0.0123740040305124	0.0123740040305124	0.0190260911099713	0.0107497813237734	0.0133816414902149	0.00586928915569418	0.0109111241798446	0.00433076936969808	0.00469712824086457	0.00469712824086457	0.00265432289389765	0.00433076936969808	0.00967199925321261	0.000327922678764767	0.00908606853344933	0.00618407805624034	0.00389023958902823	0.00283994142712246	0.00969735532796771	0.00492819420521499	0.000703240125508044	0.00959908907473869	0.00317441080742903	0.00244555110420187	0.00244555110420187	0.000618226603409675	0.00317441080742903	0.000618226603409675	0.00325159633437868	0.00365641277397803	0.00183730690305877	0.00365641277397803	0.000518597352883431	0.000518597352883431	0.000696561560273012	0.000696561560273012	0.00563535913274874	0.00527777026786642	0.00640339789184264	0.530892307529035
11	310	0.0133004742695499	0.0133004742695499	0.00973109176829294	0.00973109176829294	0.00609811240747502	0.00609811240747502	0.00287956828586874	0.00287956828586874	0.0138559999774796	0.0138559999774796	0.0187812417957849	0.0106624118433156	0.0132375873461221	0.00654540305105404	0.0108023870173845	0.0048459249311305	0.005295356124619	0.005295356124619	0.00294843664682745	0.0048459249311305	0.0110063907913665	0.000215959636031716	0.0101616548996613	0.00697274359792463	0.0045645461999671	0.00335143063665024	0.0108757972036937	0.00560893933235299	0.000816546174981268	0.0108774398504576	0.00297359205731278	0.00225607059114109	0.00225607059114109	0.000480381975282199	0.00297359205731278	0.000480381975282199	0.00302450196933443	0.00349562599038044	0.00178047393011993	0.00349562599038044	0.000414995636911949	0.000414995636911949	0.000559152096273437	0.000559152096273437	0.00541747738627346	0.00483294931570775	0.0058088592133862	0.528948920102061
12	311	0.0146819078553308	0.0146819078553308	0.0107409026764621	0.0107409026764621	0.0067549075888448	0.0067549075888448	0.00318300678574413	0.00318300678574413	0.0153601119631014	0.0153601119631014	0.0185324217751349	0.0105755642608232	0.0130969858584513	0.00722738234192077	0.0106925015215756	0.00536679395144969	0.00590781555303641	0.00590781555303641	0.00324236621807097	0.00536679395144969	0.0123937928027069	0.000127130272073951	0.0112506082221647	0.00778220843750585	0.00528599105299524	0.00390351528945415	0.0120748898238713	0.00631621417758056	0.000935528121743631	0.0121988347030437	0.00277848728478835	0.00207361648481623	0.00207361648481623	0.000360011999919478	0.00277848728478835	0.000360011999919478	0.00280530754613908	0.00333685242011155	0.00172479933263546	0.00333685242011155	0.000323236684724215	0.000323236684724215	0.000436924829774547	0.000436924829774547	0.005197081089816	0.00440703625629052	0.00524158326547452	0.527028936512755
13	312	0.0160732859726943	0.0160732859726943	0.011757914204161	0.011757914204161	0.00741976423275169	0.00741976423275169	0.00348891036677768	0.00348891036677768	0.0168865294555428	0.0168865294555428	0.0182792099324541	0.0104893348886495	0.0129599775272369	0.00791551919129601	0.0105813636152747	0.00589308233954479	0.00653422468852234	0.00653422468852234	0.00353610561333515	0.00589308233954479	0.0138344958733138	6.13726e+09	0.0123529727692665	0.00861260625126549	0.00605422688135269	0.00449657922486028	0.0132947584124204	0.00704999040983712	0.00105981566917854	0.0135634609994806	0.00258886513242626	0.00189796603887451	0.00189796603887451	0.000256688751850628	0.00258886513242626	0.000256688751850628	0.00259339867529602	0.00317987622508109	0.00166994700173031	0.00317987622508109	0.000242854555928439	0.000242854555928439	0.000329326310586021	0.000329326310586021	0.0049729661693987	0.0039995143925787	0.00470083373484251	0.525127179886094
14	313	0.0174750158549589	0.0174750158549589	0.0127822723893654	0.0127822723893654	0.00809237217541067	0.00809237217541067	0.00379710173591562	0.00379710173591562	0.0184354248509967	0.0184354248509967	0.0180210430668416	0.0104036139099268	0.0128266132952479	0.00861030977709018	0.0104688947249612	0.00642427912813584	0.00717415876621291	0.00717415876621291	0.00382961738787996	0.00642427912813584	0.015329020203683	1.88948e+09	0.013468603346275	0.00946445505534342	0.0068689758603211	0.00513103589557246	0.0145356222024919	0.00781032610395339	0.00118979003578386	0.0149724508852187	0.00240439703269651	0.00172867383818975	0.00172867383818975	0.000169924333706254	0.00240439703269651	0.000169924333706254	0.00238762571776148	0.00302446387529979	0.00161518601753949	0.00302446387529979	0.000172904835311377	0.000172904835311377	0.000235545991566637	0.000235545991566637	0.00474326735102058	0.00360953219905897	0.00418578142101109	0.523241180376818
15	314	0.0188871756937969	0.0188871756937969	0.0138138699127601	0.0138138699127601	0.00877268519347406	0.00877268519347406	0.00410758845294487	0.00410758845294487	0.0200066139272436	0.0200066139272436	0.0177582192282798	0.0103181630724019	0.0126967015702835	0.00931167371579016	0.0103552194869589	0.00696047113757243	0.00782776058560655	0.00782776058560655	0.00412288349082331	0.00696047113757243	0.0168772883032982	0	0.0145973078907187	0.0103379622044186	0.00773063364526452	0.00580658098011009	0.015797474827215	0.00859734947836381	0.0013264393893669	0.016426431724386	0.00222521317684821	0.00156576286307886	0.00156576286307886	0.000100058978838142	0.00222521317684821	0.000100058978838142	0.00218810534526289	0.00287079556631352	0.0015604966517565	0.00287079556631352	0.000113417389462668	0.000113417389462668	0.000155869099173376	0.000155869099173376	0.00450851089897567	0.0032372698244192	0.00369703672838771	0.521377939057733
16	315	0.0203094223251428	0.0203094223251428	0.0148524586327756	0.0148524586327756	0.00946097892956754	0.00946097892956754	0.00442056035508478	0.00442056035508478	0.0215997512248296	0.0215997512248296	0.0174916091775268	0.0102328860353507	0.0125700190499233	0.0100190383282622	0.0102405386388915	0.00750226095818811	0.00849559965565221	0.00849559965565221	0.0044159270186591	0.00750226095818811	0.0184786942217215	4.76821e+07	0.0157390603692346	0.0112327953825813	0.00863986318954646	0.00652252165652262	0.0170801031104772	0.00941113741741333	0.00147030385727516	0.0179248337119821	0.00205177034562044	0.00140971296035359	0.00140971296035359	4.7907e+09	0.00205177034562044	4.7907e+09	0.0019961226344603	0.00271927604833465	0.00150660958284396	0.00271927604833465	6.53877e+09	6.53877e+09	9.13858e+09	9.13858e+09	0.00427108004672893	0.00288375808292513	0.00323602275103691	0.519546485430917
17	316	0.021741412584931	0.021741412584931	0.0158977904078427	0.0158977904078427	0.0101575290263168	0.0101575290263168	0.00473620727955467	0.00473620727955467	0.0232144912843014	0.0232144912843014	0.0172220836753406	0.0101476864580488	0.0124463424317467	0.0107318309353727	0.0101250529183827	0.00805025118031645	0.00917824548529883	0.00917824548529883	0.00470877106788126	0.00805025118031645	0.0201326320085149	3.32796e+09	0.0168938347484601	0.0121486222739214	0.00959732744653043	0.00727816510285952	0.0183832938761657	0.0102517668054469	0.00162192356685616	0.0194670870430069	0.00188452531975231	0.00126100397682575	0.00126100397682575	1.42825e+09	0.00188452531975231	1.42825e+09	0.00181296266201388	0.00257031007157558	0.0014542554892645	0.00257031007157558	2.98113e+09	2.98113e+09	4.31864e+09	4.31864e+09	0.00403335802774532	0.00255002778884253	0.00280416258302344	0.517755848998451
18	317	0.0231828033090963	0.0231828033090963	0.016949617096392	0.016949617096392	0.0108626111263474	0.0108626111263474	0.00505471906357385	0.00505471906357385	0.0248504886462053	0.0248504886462053	0.0169505134824795	0.0100624679997718	0.0123254484133332	0.0114494788579877	0.0100089630630564	0.008605044394291	0.00987626758349536	0.00987626758349536	0.00500143873498369	0.008605044394291	0.0218384957132405	8.56143e+09	0.0180616049950322	0.0130851105625293	0.01060368936958	0.00807281849717023	0.019706833948168	0.0111193145268094	0.0017818386454574	0.02105262191246	0.00172393487998293	0.00112011575930712	0.00112011575930712	0	0.00172393487998293	0	0.00163991050458375	0.00242430238624871	0.00140416504948075	0.00242430238624871	7.68352e+08	7.68352e+08	1.23611e+09	1.23611e+09	0.00379772807548978	0.00223710975643711	0.00240287931841182	0.516015059262413
19	318	0.024633251333573	0.024633251333573	0.0180076905568541	0.0180076905568541	0.0115765008722851	0.0115765008722851	0.00537628554436165	0.00537628554436165	0.0265073978510877	0.0265073978510877	0.0166777693597014	0.00997713431979551	0.0122071136922623	0.0121714094169736	0.00989246981053616	0.00916724319044532	0.0105902354591907	0.0105902354591907	0.00529395311646029	0.00916724319044532	0.0235956793854603	0.000161852418302881	0.0192423450755881	0.014041927932495	0.0116596119120585	0.00890578901750419	0.0210505101503714	0.0120138574658459	0.00195058922042641	0.0226808685153412	0.00157045580705139	0.000987528154609455	0.000987528154609455	5.8736e+08	0.00157045580705139	5.8736e+08	0.00147825123882999	0.00228165774256639	0.00135706894195531	0.00228165774256639	0	0	0	0	0.00356657342342726	0.00194603479997465	0.00203359605126668	0.514333145724881
20	319	0.0260924134942957	0.0260924134942957	0.0190717626476596	0.0190717626476596	0.0122994739067554	0.0122994739067554	0.00570109655913738	0.00570109655913738	0.0281848734394952	0.0281848734394952	0.0164047220677646	0.00989158907739558	0.0120911149661135	0.0128970499331966	0.00977577389844579	0.00973745015911295	0.0113207186213339	0.0113207186213339	0.00558633730880499	0.00973745015911295	0.0254035770747365	0.000262074128137431	0.0204360289567649	0.0150187420679087	0.0127657580273297	0.00977638384191084	0.0224141093066633	0.0129354725069012	0.00212871541911068	0.0243512570466503	0.00142454488169679	0.000863721009544552	0.000863721009544552	3.27176e+09	0.00142454488169679	3.27176e+09	0.00132926994141276	0.00214278089074103	0.00131369784515083	0.00214278089074103	7.75616e+08	7.75616e+08	7.19339e+08	7.19339e+08	0.00334227730502272	0.00167783373372089	0.00169773587565268	0.512719137887935
21	320	0.027559946627199	0.027559946627199	0.0201415852272393	0.0201415852272393	0.0130318058723842	0.0130318058723842	0.00602934194512037	0.00602934194512037	0.0298825699519741	0.0298825699519741	0.016132242367427	0.00980573593184768	0.0119772289324662	0.0136258277275231	0.00965907606440904	0.0103162678906274	0.0120682865788738	0.0120682865788738	0.00587861440851168	0.0103162678906274	0.0272615828306311	0.000386359544315356	0.0216426306051999	0.0160152206528606	0.0139227906687569	0.0106839101484397	0.023797418240931	0.0138842365343202	0.00231675736885774	0.026063217701387	0.00128665888465823	0.000749174170924185	0.000749174170924185	8.13463e+09	0.00128665888465823	8.13463e+09	0.00119425168899219	0.002008076580985	0.00127478243752991	0.002008076580985	3.19475e+09	3.19475e+09	3.50315e+09	3.50315e+09	0.00312722295374111	0.00143353737194159	0.00139672188563442	0.511182065253653
22	321	0.0290355075682174	0.0290355075682174	0.0212169101540236	0.0212169101540236	0.013773772411797	0.013773772411797	0.00636121153952993	0.00636121153952993	0.0316001419290708	0.0316001419290708	0.0158612010194468	0.00971947854242753	0.0118652322889	0.0143571701208192	0.00954257704604961	0.0109042989753224	0.0128335088407594	0.0128335088407594	0.00617080751207429	0.0109042989753224	0.0291690907027062	0.000534788798956576	0.0228621239875302	0.0170310313714406	0.0151313727897036	0.0116276751151401	0.025200223777062	0.0148602264324481	0.00251525519701509	0.027816180674551	0.00115725459667481	0.000644367485560126	0.000644367485560126	0.000152573997809032	0.00115725459667481	0.000152573997809032	0.00107448155822835	0.0018779495635107	0.0012410533975552	0.0018779495635107	7.35695e+09	7.35695e+09	8.46045e+09	8.46045e+09	0.00292379360304736	0.00121417652890246	0.0011319771752765	0.509730957324114
23	322	0.0305187531532854	0.0305187531532854	0.0222974892864433	0.0222974892864433	0.0145256491676194	0.0145256491676194	0.00669689517958538	0.00669689517958538	0.0333372439113318	0.0333372439113318	0.0155924687845821	0.00963272056841079	0.0117549017329944	0.0150905044339512	0.00942647758099127	0.0115021460035313	0.0136169549159397	0.0136169549159397	0.0064629397159867	0.0115021460035313	0.0311254947405239	0.00070744202418101	0.0240944830703928	0.0180658419077391	0.0163921673435335	0.0126069859200615	0.0266223127389434	0.0158635190856295	0.00272474903093024	0.0296095761611421	0.00103678879848563	0.000549780800264152	0.000549780800264152	0.000247214891141999	0.00103678879848563	0.000247214891141999	0.000971244625781408	0.0017528045885305	0.00121324140368929	0.0017528045885305	0.000133617591825663	0.000133617591825663	0.000157002543397571	0.000157002543397571	0.00273437248640645	0.00102078201886928	0.000904924838643559	0.508374843601396
24	323	0.0320093402183376	0.0320093402183376	0.023383074482929	0.023383074482929	0.0152877117824772	0.0152877117824772	0.00703658270250605	0.00703658270250605	0.0350935304393035	0.0350935304393035	0.015326916423591	0.00954536566907318	0.0116460139623287	0.0158252579877855	0.00931097840685773	0.0121104115655877	0.0144191943133635	0.0144191943133635	0.00675503411674285	0.0121104115655877	0.0331301889936462	0.000904399352108587	0.0253396818204252	0.0191193199458462	0.01770583728361	0.0136211497412534	0.0280634719504629	0.0168941913782097	0.00294577899795072	0.03144283435616	0.000925718270829808	0.00046589396184806	0.00046589396184806	0.000366083283248985	0.000925718270829808	0.000366083283248985	0.000885825968311461	0.0016330464062568	0.00119207713439484	0.0016330464062568	0.000213087322951649	0.000213087322951649	0.000253315949950503	0.000253315949950503	0.00256134283728331	0.00085438465610779	0.000716987969800231	0.50712275358758
25	324	0.0335069255993084	0.0335069255993084	0.0244734176019113	0.0244734176019113	0.016060235898996	0.016060235898996	0.00738046394551126	0.00738046394551126	0.0368686560535324	0.0368686560535324	0.0150654146972315	0.00945731750369034	0.0115383456744826	0.0165608581031882	0.00919628026127273	0.0127296982518252	0.0152407965419798	0.0152407965419798	0.00704711381083663	0.0127296982518252	0.0351825675116352	0.00112574091485922	0.0265976942042642	0.0201911331698519	0.0190730455632965	0.0146694737567653	0.0295234882355075	0.0179523201945333	0.00317888522542403	0.0333153854546045	0.000824499794446414	0.000393186817123603	0.000393186817123603	0.000509993444740824	0.000824499794446414	0.000509993444740824	0.000819510662478632	0.00151907976690196	0.00117829126813445	0.00151907976690196	0.000312974151970323	0.000312974151970323	0.000374634885198633	0.000374634885198633	0.0024070878891429	0.000716015254883736	0.000569589662811075	0.505983716784743
26	325	0.0350111661321325	0.0350111661321325	0.0255682705018209	0.0255682705018209	0.0168434971598015	0.0168434971598015	0.00772872874582033	0.00772872874582033	0.0386622752945649	0.0386622752945649	0.0148088343662618	0.00936847973153799	0.0114316735670355	0.0172967321010256	0.00908258388186001	0.0133606086525774	0.0160823311107376	0.0160823311107376	0.00733920189476196	0.0133606086525774	0.037282024344053	0.00137154684455283	0.0278684941885472	0.0212809492638464	0.0204944551359567	0.0157512651446465	0.0310021484179648	0.0190379824189455	0.00342460784069767	0.0352266596514753	0.000733590150074568	0.000332139212902586	0.000332139212902586	0.000679759646228397	0.000733590150074568	0.000679759646228397	0.000773583784943042	0.0014113094206784	0.00117261448337075	0.0014113094206784	0.000434273561194124	0.000434273561194124	0.000522049559348922	0.000522049559348922	0.00227399087545017	0.000606704629462859	0.000464153011740779	0.504966762694964
27	326	0.0365271304597611	0.0365271304597611	0.0266711124971884	0.0266711124971884	0.0176349583232121	0.0176349583232121	0.00807935219284379	0.00807935219284379	0.0404803482286374	0.0404803482286374	0.0145521379352794	0.00928497063364642	0.0113322859957954	0.0180406451017361	0.00896755837782866	0.0139951279932358	0.0169362578405361	0.0169362578405361	0.00763159263974009	0.0139951279932358	0.0394401982626133	0.00164358552784267	0.0291526830142668	0.0223922323806347	0.0219605812745642	0.0168806354282633	0.0325055862862584	0.0201529139284227	0.00367292202470746	0.037182816506759	0.000646541733021554	0.000276863619534692	0.000276863619534692	0.000862461443405396	0.000646541733021554	0.000862461443405396	0.000727372938518122	0.00130319822955469	0.00116483201170194	0.00130319822955469	0.000563258926557105	0.000563258926557105	0.000677428806789803	0.000677428806789803	0.00212745989487872	0.000507910003165096	0.000374968240900851	0.503919786418105
28	327	0.0380590961872676	0.0380590961872676	0.0277848996624083	0.0277848996624083	0.018432356254367	0.018432356254367	0.0084305546886304	0.0084305546886304	0.042327849204716	0.042327849204716	0.0142903644122451	0.00921156799591987	0.0112452578491681	0.0187991589080306	0.00884914618514594	0.0146264095708391	0.017796110145065	0.017796110145065	0.00792448505507543	0.0146264095708391	0.0416667590048381	0.00194306359349916	0.030450755867304	0.0235279718419795	0.0234633062886901	0.0180691923547646	0.0340386803610058	0.0212982631329969	0.00391535053686078	0.0391891546053574	0.000557869564853855	0.000222269992998781	0.000222269992998781	0.00104721803460741	0.000557869564853855	0.00104721803460741	0.000663485611914081	0.00118925840735561	0.00114624982093292	0.00118925840735561	0.00068823099140127	0.00068823099140127	0.000825585257262819	0.000825585257262819	0.00193828127042201	0.000404219639967827	0.000280528947344317	0.50271493236768
29	328	0.0396055335937696	0.0396055335937696	0.0289085989957074	0.0289085989957074	0.0192363777561222	0.0192363777561222	0.0087828940393568	0.0087828940393568	0.0442029541874409	0.0442029541874409	0.0140244993129626	0.00914616473494497	0.0111685456236297	0.0195698958641842	0.00872795803157285	0.0152568080831914	0.018664067922459	0.018664067922459	0.00821775934438662	0.0152568080831914	0.0439581470690013	0.00226921853681795	0.0317625276316291	0.0246871230854073	0.0250053436865934	0.0193124874378745	0.0355993345643854	0.0224732257165957	0.00415475487221259	0.0412438126796431	0.000469474365699317	0.00017003440855025	0.00017003440855025	0.00123790315440806	0.000469474365699317	0.00123790315440806	0.000588126710636208	0.00107146873207778	0.00111987969383631	0.00107146873207778	0.000813226289151013	0.000813226289151013	0.00097202481400447	0.00097202481400447	0.00171690557202473	0.000301360915122905	0.000188563284247917	0.501397604016255
30	329	0.0411649129583847	0.0411649129583847	0.0300411774953122	0.0300411774953122	0.0200477096313342	0.0200477096313342	0.00913692805119959	0.00913692805119959	0.0461038391414527	0.0461038391414527	0.0137555281532351	0.00908665376730839	0.0111001058156564	0.0203504783144719	0.00860460464487042	0.0158886782280968	0.0195423110708531	0.0195423110708531	0.00851129571129231	0.0158886782280968	0.0463108029533773	0.00262128785309471	0.0330878131912119	0.0258686415484448	0.0265894069765337	0.0206060721913169	0.0371854528185756	0.023676997363147	0.00439399652581781	0.0433449294619884	0.000383256855685839	0.000121832941444595	0.000121832941444595	0.00143839053738106	0.000383256855685839	0.00143839053738106	0.000507501140189769	0.000951807981717866	0.00108873341318477	0.000951807981717866	0.000942281353230725	0.000942281353230725	0.00112225338025127	0.00112225338025127	0.00147378336963159	0.000205061203882266	0.000106799404788493	0.500013204836392
31	330	0.0427357045602304	0.0427357045602304	0.0311816021594494	0.0311816021594494	0.0208670386828592	0.0208670386828592	0.00949321453033543	0.00949321453033543	0.0480286800313919	0.0480286800313919	0.0134844364488661	0.00903092800959675	0.0110378949217242	0.0211385286031688	0.00847969675279965	0.0165243747033596	0.0204330194883818	0.0204330194883818	0.00880497435941115	0.0165243747033596	0.04872116715624	0.0029985090376251	0.0344264274300225	0.0270714826686186	0.02821820966677	0.0219454981288157	0.0387949390457546	0.0249087737565784	0.00463593699273137	0.0454906436847661	0.000301117754941269	7.93417e+08	7.93417e+08	0.00165255391810005	0.000301117754941269	0.00165255391810005	0.000427813806080129	0.000832254934272508	0.00105582276175094	0.000832254934272508	0.00107943271706479	0.00107943271706479	0.00128177685923972	0.00128177685923972	0.0012193652331873	0.00012104788149775	4.29655e+09	0.498607138300654
32	331	0.0443163786784244	0.0443163786784244	0.0323288399863456	0.0323288399863456	0.0216950517135535	0.0216950517135535	0.00985231128294092	0.00985231128294092	0.0499756528218988	0.0499756528218988	0.013212209715659	0.00897688037839667	0.0109798694383091	0.0219316690745498	0.00835384508312155	0.0171662522067838	0.0213383730731799	0.0213383730731799	0.00909867549236176	0.0171662522067838	0.0511856801758635	0.00340011958570477	0.035778185232031	0.0282946018834554	0.0298944652655617	0.023326316764095	0.0404256971681008	0.0261677505808178	0.00488343776800823	0.0476790940803486	0.000224957783593484	4.42367e+09	4.42367e+09	0.00188426703113867	0.000224957783593484	0.00188426703113867	0.000355269613812503	0.000714788367738352	0.00102415952230747	0.000714788367738352	0.0012287169140776	0.0012287169140776	0.00145610115420633	0.00145610115420633	0.000964101732636557	5.50483e+09	4.78961e+08	0.497224807881605
33	332	0.0459054055920842	0.0459054055920842	0.0334818579742275	0.0334818579742275	0.0225324355262733	0.0225324355262733	0.0102147761151927	0.0102147761151927	0.051942933477614	0.051942933477614	0.0129398334694171	0.00892240379029481	0.0109239858618874	0.0227275220728902	0.00822766036359713	0.0178166654361735	0.0222605517233822	0.0222605517233822	0.00939227931376283	0.0178166654361735	0.0537007825105221	0.0038253569926294	0.0371429014812073	0.0295369546304819	0.031620887281168	0.0247440796108787	0.0420756311077925	0.0274531235197927	0.0051393603467033	0.0499084193811083	0.000156677661770353	1.8194e+09	1.8194e+09	0.00213740361107062	0.000156677661770353	0.00213740361107062	0.000296073468892205	0.000601387060112017	0.000996755477626992	0.000601387060112017	0.00139417047769352	0.00139417047769352	0.00165073216838761	0.00165073216838761	0.000718443437924063	1.27899e+09	0	0.495911617051808
34	333	0.0475012555803275	0.0475012555803275	0.0346396231213216	0.0346396231213216	0.0233798769238749	0.0233798769238749	0.0105811668332674	0.0105811668332674	0.0539286979631779	0.0539286979631779	0.0126682932259438	0.00886539116187781	0.0108682006889351	0.0235237099424648	0.0081017533219874	0.0184779690893329	0.0232017353371235	0.0232017353371235	0.00968566602723296	0.0184779690893329	0.0562629146584898	0.00427345875369465	0.0385203910615215	0.0307974963472245	0.0334001892218483	0.0261943381828907	0.0437426447870081	0.0287640882574311	0.00540656622387153	0.052176758319418	9.81781e+09	2.88975e+08	2.88975e+08	0.00241583739246954	9.81781e+09	0.00241583739246954	0.000256430276824576	0.000494029789390174	0.000976622410482153	0.000494029789390174	0.00157982994133696	0.00157982994133696	0.00187117580502006	0.00187117580502006	0.000492840918994526	0	3.63248e+09	0.494712969283827
35	334	0.0491023989222719	0.0491023989222719	0.0358011024258547	0.0358011024258547	0.0242380627092147	0.0242380627092147	0.0109520412433416	0.0109520412433416	0.055931122243231	0.055931122243231	0.0123985745010427	0.0088037354097323	0.0108104704159283	0.0243178550275487	0.00797673468605338	0.0191525178640661	0.0241641038125384	0.0241641038125384	0.00997871583639082	0.0191525178640661	0.0588685171180407	0.00474366236419617	0.0399104688569437	0.0320751824712101	0.0352350845958617	0.027672643993855	0.045424642127926	0.0300998404776606	0.00568791689456785	0.05448224962765	5.13598e+09	0	0	0.00272344210990911	5.13598e+09	0.00272344210990911	0.000242544943114856	0.00039469533356945	0.000966772103645597	0.00039469533356945	0.00178973183843231	0.00178973183843231	0.00212293796734017	0.00212293796734017	0.000297744745792646	2.2406e+09	0.000121492123233828	0.493674268050225
36	335	0.0507073058970349	0.0507073058970349	0.0369652628860533	0.0369652628860533	0.0251076796851488	0.0251076796851488	0.011327957151592	0.011327957151592	0.0579483822824137	0.0579483822824137	0.012131662810517	0.00873532945044491	0.0107487515393431	0.0251075796724171	0.00785321518355608	0.0198426664581773	0.0251498370477618	0.0251498370477618	0.010271308944855	0.0198426664581773	0.061514030387449	0.00523520531942962	0.0413129497514438	0.0333689684399651	0.0371282869114676	0.0291745485574956	0.0471195270527243	0.031459575864409	0.0059862738538472	0.0568230320381769	1.81236e+09	1.12008e+09	1.12008e+09	0.00306409149796297	1.81236e+09	0.00306409149796297	0.000260622373268334	0.000305362470646492	0.00097021633988997	0.000305362470646492	0.00202791270240392	0.00202791270240392	0.00241152455858449	0.00241152455858449	0.00014360548826313	8.57352e+09	0.000263230162308938	0.492840916823565
37	336	0.0523144467837343	0.0523144467837343	0.038131071500144	0.038131071500144	0.0259894146545335	0.0259894146545335	0.0117094723641953	0.0117094723641953	0.0599786540453665	0.0599786540453665	0.0118685436701702	0.00865806620060231	0.0106810005556556	0.0258905062213449	0.0077318055422565	0.0205507695694705	0.0261611149409283	0.0261611149409283	0.0105633255562443	0.0205507695694705	0.0641958949649887	0.00574732511469069	0.0427276486289919	0.0346778096910164	0.0390825096769253	0.0306956033875365	0.0488252034835816	0.032842490101604	0.00630449859676451	0.0591972442833713	3.70072e+07	3.81683e+09	3.81683e+09	0.00344165929120481	3.70072e+07	0.00344165929120481	0.000316867472790326	0.000228009978617957	0.000989966901987929	0.000228009978617957	0.00229840906667624	0.00229840906667624	0.0027424414819895	0.0027424414819895	4.08737e+09	0.000195715127275673	0.00046926705725865	0.492258319076411
38	337	0.0539222918614874	0.0539222918614874	0.0392974952663536	0.0392974952663536	0.0268839544202252	0.0268839544202252	0.0120971446873279	0.0120971446873279	0.0620201134967298	0.0620201134967298	0.0116102025958057	0.00856983857679109	0.0106051739613419	0.0266642570186072	0.00761311648991566	0.02127918189575	0.0272001173901728	0.0272001173901728	0.0108546458741772	0.02127918189575	0.0669105513489341	0.006279259245275	0.0441543803735579	0.0360006616618904	0.0411004664004939	0.0322313599977015	0.0505395753426761	0.0342477788731734	0.00664545261837472	0.0616030250956057	0	8.25785e+09	8.25785e+09	0.00386001922420826	0	0.00386001922420826	0.000417485147186147	0.000164616635480457	0.0010290355727121	0.000164616635480457	0.00260525746467359	0.00260525746467359	0.00312119464079169	0.00312119464079169	0	0.000358073033937132	0.000747330961259693	0.491971878281325
39	338	0.055529311409412	0.055529311409412	0.0404635011829085	0.0404635011829085	0.0277919857850801	0.0277919857850801	0.0124915319271666	0.0124915319271666	0.0640709366011441	0.0640709366011441	0.0113576251032269	0.00846853949559792	0.010519228252878	0.027426454408479	0.00749775875429456	0.0220302581348197	0.02826902429363	0.02826902429363	0.0111451501022724	0.0220302581348197	0.0696544400375591	0.00683024520647824	0.0455929598691121	0.0373364797901139	0.0431848705904329	0.0337773699017146	0.0522605465521861	0.0356746378630449	0.00701199741373276	0.0640385132072525	1.89141e+09	0.000146107435071825	0.000146107435071825	0.00432304503154701	1.89141e+09	0.00432304503154701	0.000568680301961062	0.000117161219230655	0.00109043413483512	0.000117161219230655	0.0029524944298204	0.0029524944298204	0.0035532899382276	0.0035532899382276	3.14349e+09	0.00057853633146986	0.00110515002748887	0.492026997910872
40	339	0.0571506887413022	0.0571506887413022	0.0416336028550313	0.0416336028550313	0.0287047083004209	0.0287047083004209	0.0128826703819467	0.0128826703819467	0.0661378110277907	0.0661378110277907	0.0110801829268067	0.00834227865759919	0.0104132920712463	0.0281901953129367	0.00737242030326147	0.0227819405143232	0.0293408565351031	0.0293408565351031	0.0114276836265463	0.0227819405143232	0.0724557870879038	0.00741958881833272	0.0470382233289734	0.0387066052929884	0.0453603068558356	0.0353674441005612	0.0539967240551105	0.0371302643763104	0.00739196767696308	0.0665433584808054	3.93734e+09	0.000202508247198132	0.000202508247198132	0.00480745732251874	3.93734e+09	0.00480745732251874	0.00067509813868403	8.10749e+09	0.00111022460743454	8.10749e+09	0.00327421278894983	0.00327421278894983	0.00399488589918308	0.00399488589918308	7.76078e+09	0.000816788086897792	0.00151419166751869	0.492351749451212
41	340	0.0587991468805553	0.0587991468805553	0.0428121910363747	0.0428121910363747	0.029614915527782	0.029614915527782	0.0132626636304386	0.0132626636304386	0.0682276031353126	0.0682276031353126	0.0107542831015492	0.00818452045832359	0.0102822410112533	0.0289676183383774	0.00722667436152265	0.023515559911729	0.0303935600485474	0.0303935600485474	0.0116971288947637	0.023515559911729	0.0753389210577282	0.00806201741863725	0.0484865411101058	0.0401277823032439	0.0476416227318342	0.0370308906634579	0.0557565858158172	0.0386207599157596	0.00777351776673642	0.0691485434420676	4.63609e+09	0.000230818476930247	0.000230818476930247	0.00529209683852759	4.63609e+09	0.00529209683852759	0.000660635658544392	5.08506e+09	0.0010385314811615	5.08506e+09	0.00351802138425348	0.00351802138425348	0.00440813975235714	0.00440813975235714	8.49449e+09	0.00103733006488367	0.00194554133808401	0.492845518360806
42	341	0.0604694656706935	0.0604694656706935	0.0439980484478115	0.0439980484478115	0.0305256852853366	0.0305256852853366	0.0136351703996219	0.0136351703996219	0.0703387569225428	0.0703387569225428	0.0103914640942042	0.00800118985678623	0.0101311520001112	0.0297549083557078	0.0070654595420961	0.0242385539995797	0.0314367023073258	0.0314367023073258	0.0119564217031656	0.0242385539995797	0.0782944361963867	0.00874990077933718	0.0499400293119465	0.0415920706315489	0.0500169261157459	0.0387565067064755	0.0575378422885381	0.0401436764618675	0.00815998867492715	0.0718392058183763	4.58603e+08	0.000240641007942488	0.000240641007942488	0.00578401751230691	4.58603e+08	0.00578401751230691	0.000560375466478024	2.70597e+09	0.000899460246149079	2.70597e+09	0.00370823077219322	0.00370823077219322	0.00480755545670599	0.00480755545670599	6.98927e+09	0.00125311768713761	0.00240635426010522	0.493510679070671
43	342	0.0621564249552389	0.0621564249552389	0.0451899578102142	0.0451899578102142	0.0314400953912581	0.0314400953912581	0.0140038494164762	0.0140038494164762	0.0724697163883143	0.0724697163883143	0.0100032643715216	0.00779821181200222	0.00996510196503256	0.0305482502358342	0.00689371445799989	0.0249583604504174	0.0324798507848014	0.0324798507848014	0.0122084978479933	0.0249583604504174	0.0813129267532332	0.00947560867237792	0.0514008040339323	0.0430915300885721	0.0524743249048878	0.0405330893456853	0.0593382039275053	0.041696565995109	0.00855472139340966	0.0746004833370686	4.38553e+09	0.000241578723909154	0.000241578723909154	0.00629027327659005	4.38553e+09	0.00629027327659005	0.000409400167420776	1.02734e+09	0.000717116392530361	1.02734e+09	0.003869151509231	0.003869151509231	0.00520763697118586	0.00520763697118586	4.88971e+09	0.00147710637536976	0.00290378565450271	0.494349606011823
44	343	0.0638548045777138	0.0638548045777138	0.0463867018444554	0.0463867018444554	0.0323612236637197	0.0323612236637197	0.014372359407981	0.014372359407981	0.07461892553146	0.07461892553146	0.00960122240025134	0.00758151128298667	0.00978916783322976	0.0313438288496633	0.00671637772225202	0.0256824169367846	0.033532572954337	0.033532572954337	0.0124562931254878	0.0256824169367846	0.0843849869776223	0.0102315108697048	0.0528709813755006	0.0446182204849822	0.055001926996577	0.042349435697158	0.0611553811869509	0.0432769804959589	0.00896105691405834	0.0774175137254816	4.63295e+09	0.000243234508504518	0.000243234508504518	0.00681791806411036	4.63295e+09	0.00681791806411036	0.0002427923663085	1.06304e+08	0.000515605410438412	1.06304e+08	0.00402509415182874	0.00402509415182874	0.00562288825475292	0.00562288825475292	3.84045e+09	0.00172225155129023	0.00344499074219686	0.495364673615278
45	344	0.0655593843816404	0.0655593843816404	0.0475870632714077	0.0475870632714077	0.033292147920895	0.033292147920895	0.0147443591011157	0.0147443591011157	0.0767848283508131	0.0767848283508131	0.00919687664714319	0.00735701322875468	0.00960842653191523	0.0321378290681015	0.00653838794787054	0.0264181611312236	0.0346044362892955	0.0346044362892955	0.0127027433318904	0.0264181611312236	0.0875012111189081	0.0110099771432633	0.0543526774360883	0.046164201631448	0.057587840288131	0.0441943428769648	0.0629870845211069	0.0448824719448921	0.00938233622874757	0.0802754347109525	5.92666e+09	0.000255211245402912	0.000255211245402912	0.00737400580760122	5.92666e+09	0.00737400580760122	9.56347e+09	0	0.00031903279000634	0	0.00420036925644839	0.00420036925644839	0.00606781326636345	0.00606781326636345	5.48611e+09	0.00200150863660919	0.00403712474410809	0.496558256312051
46	345	0.0672649442105409	0.0672649442105409	0.0487898248119437	0.0487898248119437	0.034235945980957	0.034235945980957	0.0151235072228601	0.0151235072228601	0.0789658688452065	0.0789658688452065	0.00880176557894705	0.00713064260832136	0.00942795498830135	0.0329264357620552	0.00636468374787346	0.0271730307062767	0.03570500826304	0.03570500826304	0.012950784263442	0.0271730307062767	0.0906521934264448	0.0118033772649987	0.0558480083151325	0.0477215333386381	0.0602201726768666	0.0460566080011767	0.0648310243842052	0.0465105923223836	0.00982190032935173	0.0831593840208183	8.86503e+09	0.000287111818278628	0.000287111818278628	0.00796559043979595	8.86503e+09	0.00796559043979595	3.00968e+08	7.65558e+08	0.000151504021367187	7.65558e+08	0.00441928737955185	0.00441928737955185	0.00655691596497363	0.00655691596497363	0.000114712974363182	0.00232783305303673	0.00468734288115674	0.497932728533158
47	346	0.0689662639079375	0.0689662639079375	0.0499937691869361	0.0499937691869361	0.0351956956620793	0.0351956956620793	0.0155134625001934	0.0155134625001934	0.0811604910134731	0.0811604910134731	0.0084274276624128	0.00690832438070181	0.00925283012960054	0.0337058338024311	0.00620020373527883	0.0279544633344863	0.0368438563489334	0.0368438563489334	0.0132033517163839	0.0279544633344863	0.0938285281495866	0.0126040810068564	0.0573590901120703	0.0492822754172213	0.0628870320601012	0.0479250281858646	0.066684911230478	0.0481588936089082	0.0102830902077452	0.0860544993824163	0.000140464273479556	0.000348539110805973	0.000348539110805973	0.00859972589342791	0.000140464273479556	0.00859972589342791	0	2.46011e+09	3.71246e+09	2.46011e+09	0.00470615907760107	0.00470615907760107	0.00710470030953967	0.00710470030953967	0.000234406412603755	0.00271418022228299	0.00540280037426323	0.499490464709615
48	347	0.0706581233173524	0.0706581233173524	0.0511976791172574	0.0511976791172574	0.0361744747824351	0.0361744747824351	0.0159178836600954	0.0159178836600954	0.083367138854446	0.083367138854446	0.00808540136429031	0.00669598350491116	0.00908812888302522	0.0344722080601355	0.00604988652310464	0.0287698966883947	0.0380305480203385	0.0380305480203385	0.0134633814869572	0.0287698966883947	0.0970208095376879	0.0134044581407819	0.0588880389263388	0.0508384876778661	0.0655765263351518	0.0497884005470996	0.0685464555141573	0.0498249277849407	0.0107692468558024	0.0889459185230834	0.000220692209854438	0.000449096006659229	0.000449096006659229	0.00928346610123046	0.000220692209854438	0.00928346610123046	0.000121688240026162	5.14079e+09	0	5.14079e+09	0.00508529490705794	0.00508529490705794	0.00772567025901776	0.00772567025901776	0.000430387597778415	0.00317350556605812	0.00619065244434796	0.501233839272439
49	348	0.0723353022823078	0.0723353022823078	0.0524003373237802	0.0524003373237802	0.0371753611601978	0.0371753611601978	0.0163404294295455	0.0163404294295455	0.0855842563669583	0.0855842563669583	0.00778722515132947	0.00649954493996449	0.0089389281757878	0.0352217434060751	0.00591867072436897	0.0296267684405442	0.0392746507506185	0.0392746507506185	0.013733809371403	0.0296267684405442	0.100219631840103	0.0141968784387204	0.0604369708573751	0.0523822299312413	0.0682767633993358	0.0516355222009526	0.0704133676894751	0.0515062468309562	0.0112837112653976	0.091818779170157	0.000335317774651894	0.000598385389512719	0.000598385389512719	0.0100238649959369	0.000335317774651894	0.0100238649959369	0.000403157002676573	8.86473e+09	6.42357e+09	8.86473e+09	0.00558100542438442	0.00558100542438442	0.00843432977236417	0.00843432977236417	0.00071910273121666	0.0037187645060722	0.00705805431233129	0.503165226652644
50	349	0.0739925806463259	0.0739925806463259	0.0536005265273771	0.0536005265273771	0.0382014326135407	0.0382014326135407	0.0167847585355232	0.0167847585355232	0.0878102875498428	0.0878102875498428	0.0075444374902801	0.00632493364487691	0.00881030493510068	0.0359506247111563	0.00581149495208982	0.0305325162634771	0.0405857320131361	0.0405857320131361	0.0140175711659625	0.0305325162634771	0.103415589306186	0.0149737116726173	0.0620080020046163	0.0539055619880156	0.0709758511499702	0.0534551902634947	0.0722833582106633	0.0532004027274293	0.0118298244284054	0.094658219050974	0.000490324645435894	0.000806010143040719	0.000806010143040719	0.0108279765102807	0.000490324645435894	0.0108279765102807	0.000879488892887108	0.000136890531081394	0.000253937267401486	0.000136890531081394	0.00621760118604241	0.00621760118604241	0.00924518280853505	0.00924518280853505	0.00111699801424799	0.00436291246403544	0.00801216119913361	0.505287001281247
51	350	0.0756247382529289	0.0756247382529289	0.0547970294489208	0.0547970294489208	0.0392557669606371	0.0392557669606371	0.0172545297050082	0.0172545297050082	0.0900436764019325	0.0900436764019325	0.00736857684789213	0.00617807457866354	0.00870733608817627	0.0366550368462856	0.00573329781928521	0.0314945778297359	0.0419733592812544	0.0419733592812544	0.0143176026668768	0.0314945778297359	0.10659927618529	0.0157273276144181	0.0636032484674994	0.0554005436588577	0.0736618974843722	0.0552362018507969	0.0741541375319542	0.0549049474548352	0.0124109273366999	0.0974493758928716	0.0006916964997705	0.00108157315091755	0.00108157315091755	0.0117028545769951	0.0006916964997705	0.0117028545769951	0.00158576651559357	0.000196709033865382	0.000593210109723179	0.000196709033865382	0.00701939274849387	0.00701939274849387	0.0101727333264867	0.0101727333264867	0.00164051964820189	0.00511890486165788	0.00906012832567534	0.507601537589264
52	351	0.0772229889688081	0.0772229889688081	0.0559558369267803	0.0559558369267803	0.0403140192529258	0.0403140192529258	0.0177161648795534	0.0177161648795534	0.0922746229564666	0.0922746229564666	0.00715113924274065	0.0059940747428946	0.00853024437109608	0.0372882613436753	0.00560223287615445	0.0324875186326648	0.0434025526749204	0.0434025526749204	0.0145874155363964	0.0324875186326648	0.109819415813464	0.0164285643218317	0.0652164418608239	0.0568717118310258	0.0764114698983721	0.0569848246394949	0.0760320865170746	0.0566320565308767	0.0129808948566946	0.100234622126802	0.000910741004288304	0.00140154945934869	0.00140154945934869	0.0126396440952496	0.000910741004288304	0.0126396440952496	0.00238600623953968	0.000266151244256038	0.000972312223865308	0.000266151244256038	0.00793224375887691	0.00793224375887691	0.0112006390239917	0.0112006390239917	0.00231180806561024	0.00600537914135067	0.0102350511149946	0.510509213250168
53	352	0.0787865353767923	0.0787865353767923	0.0570528167964745	0.0570528167964745	0.0413545069828086	0.0413545069828086	0.0181404639612354	0.0181404639612354	0.0944974620196253	0.0944974620196253	0.00679869299652333	0.00571837851739632	0.00819920105500479	0.0378198621974092	0.00535187169795947	0.0334839675186277	0.0448365327873916	0.0448365327873916	0.0147890335082024	0.0334839675186277	0.113123126307406	0.0170646182020533	0.0668406405491101	0.0583312665648327	0.0792952781298198	0.0587185367575308	0.0779247816914125	0.0583937551003501	0.0135016025463213	0.10306240380717	0.00111934676518275	0.0017376712584045	0.0017376712584045	0.0136238078451326	0.00111934676518275	0.0136238078451326	0.00313935896906862	0.000343155631718537	0.00128252462674311	0.000343155631718537	0.00888860506305478	0.00888860506305478	0.0123002397484871	0.0123002397484871	0.00312919856144611	0.00702130834666323	0.0115530943630319	0.514304945425704
54	353	0.0803221403946096	0.0803221403946096	0.0581015672746007	0.0581015672746007	0.042384301629904	0.042384301629904	0.0185376526178192	0.0185376526178192	0.0967168397496535	0.0967168397496535	0.00634538503067376	0.00537241692856789	0.00774920586970958	0.0382704479712012	0.00501027993531231	0.0344884571896961	0.0462821678019967	0.0462821678019967	0.0149381604856823	0.0344884571896961	0.11649859408745	0.017652396551258	0.0684769507563765	0.0597827624305283	0.0822926434390617	0.0604429509979343	0.0798317270016909	0.0601873695843698	0.0139883924347325	0.105926969096495	0.00132436886935908	0.00209242714755664	0.00209242714755664	0.0146538765807559	0.00132436886935908	0.0146538765807559	0.00387360911251534	0.000428128503363495	0.00154948737981931	0.000428128503363495	0.00989266801557704	0.00989266801557704	0.0134675626834253	0.0134675626834253	0.00407342963070085	0.00815015130101306	0.0129960173500611	0.518832917779294
55	354	0.0818365669399885	0.0818365669399885	0.0591156865777564	0.0591156865777564	0.0434104746738303	0.0434104746738303	0.0189179565170694	0.0189179565170694	0.098937402304796	0.098937402304796	0.00582536226662559	0.00497762100280845	0.00721525854501765	0.0386606272287652	0.00460552323882499	0.0355055203479416	0.0477463259020644	0.0477463259020644	0.0150505003722233	0.0355055203479416	0.119934005573929	0.0182088066656206	0.0701264787066414	0.0612297539983628	0.0853828870864442	0.0621636801537354	0.0817524263946334	0.0620102264040504	0.0144566065510808	0.108822566157296	0.00153266240372255	0.00246830572627676	0.00246830572627676	0.0157283810562312	0.00153266240372255	0.0157283810562312	0.00461654107821492	0.00052147616630155	0.00179884054455669	0.00052147616630155	0.0109486239709933	0.0109486239709933	0.014698635012259	0.014698635012259	0.00512523976836577	0.00937536682781781	0.0145455793563559	0.523937313974364
56	355	0.0833365779306574	0.0833365779306574	0.0601087729225389	0.0601087729225389	0.044440097594206	0.044440097594206	0.019291601326751	0.019291601326751	0.101163795843298	0.101163795843298	0.00527277162581242	0.00455542176651717	0.00663235881073619	0.0390110085338151	0.00416566725910954	0.0365396896954359	0.0492358752709232	0.0492358752709232	0.0151417570712126	0.0365396896954359	0.123417547187178	0.0187507558413161	0.0717903306239234	0.0626757958385862	0.0885453303323137	0.0638863370179641	0.0836863838169631	0.0638596519805064	0.0149215869245186	0.111743443152089	0.00175108245517843	0.00286779559403648	0.00286779559403648	0.0168458520256702	0.00175108245517843	0.0168458520256702	0.00539593927450229	0.000623604927643325	0.00205622418241799	0.000623604927643325	0.0120606642838531	0.0120606642838531	0.0159894839184406	0.0159894839184406	0.00626536746943223	0.0106804137504951	0.0161835396621903	0.529462317674334
57	356	0.0848289362843444	0.0848289362843444	0.0610944245255454	0.0610944245255454	0.0454802418706494	0.0454802418706494	0.0196688127146287	0.0196688127146287	0.103400666523403	0.103400666523403	0.0047217600296679	0.0041272502460932	0.00603550639667239	0.0393422004500645	0.00371877764677798	0.0375954979342504	0.0507576840919018	0.0507576840919018	0.0152276344860376	0.0375954979342504	0.126937405347529	0.0192951513745194	0.0734696127322409	0.0641244425214487	0.0917592944370167	0.0656165343836502	0.0856331032154033	0.0657329727348522	0.0153986755841985	0.114683848243395	0.00198648411063195	0.00329338535030747	0.00329338535030747	0.0180048202431847	0.00198648411063195	0.0180048202431847	0.00623958810971254	0.000734921094499428	0.00234727835486595	0.000734921094499428	0.013232980308706	0.013232980308706	0.0173361365854226	0.0173361365854226	0.00747455122889154	0.0120487508924624	0.0178916575478379	0.535252112542629
58	357	0.0863204049187781	0.0863204049187781	0.0620862396033734	0.0620862396033734	0.0465379789827789	0.0465379789827789	0.0200598163484674	0.0200598163484674	0.105652660503358	0.105652660503358	0.00420647439962565	0.00371453746793572	0.00545970103263342	0.0396748115412274	0.00329292005244234	0.0386774777664569	0.0523186205483289	0.0523186205483289	0.0153238365200855	0.0386774777664569	0.130481766475318	0.0198589005614054	0.0751654312556123	0.0655792486172004	0.0950041006608995	0.0673598850438236	0.0875920885366772	0.0676275150882024	0.0159032145592729	0.11763802959373	0.00224572245698839	0.00374756359456135	0.00374756359456135	0.0192038164628865	0.00224572245698839	0.0192038164628865	0.00717527199218064	0.000855830973980512	0.00269764312336335	0.000855830973980512	0.0144697634001017	0.0144697634001017	0.0187346201966577	0.0187346201966577	0.00873352954173505	0.0134638370771373	0.0196516922935728	0.541150882242672
59	358	0.0878177467516866	0.0878177467516866	0.0630978163726203	0.0630978163726203	0.0476203804102128	0.0476203804102128	0.0204748378960319	0.0204748378960319	0.107924423941407	0.107924423941407	0.00376106165711927	0.00333871445844386	0.00493994244842651	0.0400294503710177	0.00291616012671465	0.0397901618941268	0.0539255528235331	0.0539255528235331	0.0154460670767436	0.0397901618941268	0.134038816990878	0.0204589106981492	0.0768788924180561	0.0670437686960912	0.0982590702643087	0.0691220017915144	0.0895628437275082	0.0695406054616714	0.0164505458788945	0.120600235365613	0.00253565258115298	0.00423281892626978	0.00423281892626978	0.0204413714388873	0.00253565258115298	0.0204413714388873	0.00823077533024164	0.000986740873197171	0.00313295854937292	0.000986740873197171	0.0157752049125896	0.0157752049125896	0.0201809619355983	0.0201809619355983	0.0100230409029541	0.0149091311279375	0.0214454031796685	0.547002810437886
60	359	0.0893277247007984	0.0893277247007984	0.0641427530498832	0.0641427530498832	0.0487345176325696	0.0487345176325696	0.0209241030250871	0.0209241030250871	0.110220602995794	0.110220602995794	0.00341966872358242	0.0030212122440168	0.00451123037385879	0.0404267255031492	0.00261656352020693	0.0409380830193317	0.0555853491008431	0.0555853491008431	0.0156100300593992	0.0409380830193317	0.137596743314541	0.0211120890809256	0.0786111024435907	0.0685215573283714	0.101503524507591	0.0709084974197524	0.0915448727346195	0.0714695702763737	0.0170560115722156	0.123564713721564	0.00286312957003101	0.00475163994490442	0.00475163994490442	0.0217160159252989	0.00286312957003101	0.0217160159252989	0.00943388253223052	0.00112805709926006	0.00367886469435741	0.00112805709926006	0.0171534962007194	0.0171534962007194	0.0216711889856969	0.0216711889856969	0.01132382380754	0.0163680918682805	0.0232545494863991	0.552652080791694
61	360	0.0908571016838418	0.0908571016838418	0.0652346478517596	0.0652346478517596	0.0498874621294676	0.0498874621294676	0.0214178374033977	0.0214178374033977	0.112545843824764	0.112545843824764	0.0032164425204487	0.00278346185105368	0.00420856453873751	0.0408872455013357	0.00242219588353122	0.0421257738441433	0.0573048775635875	0.0573048775635875	0.0158314293714396	0.0421257738441433	0.141143731866643	0.0218353430059095	0.0803631675562345	0.070016169084291	0.104716784651092	0.0727249847215675	0.0935376795047344	0.0734117359534239	0.0177349536683889	0.126525712824099	0.00323500851052769	0.00530651524993686	0.00530651524993686	0.023026280676233	0.00323500851052769	0.023026280676233	0.0108123780064823	0.00128018595927978	0.00436100161977957	0.00128018595927978	0.0186088286190407	0.0186088286190407	0.0232013285304062	0.0232013285304062	0.0126166167504841	0.0178241781215839	0.0250608904940384	0.55794287696752
62	361	0.0924126406185451	0.0924126406185451	0.066387098994847	0.066387098994847	0.0510862853805253	0.0510862853805253	0.0219662666987286	0.0219662666987286	0.114904792586563	0.114904792586563	0.00318552996915176	0.0026468943059537	0.00406694467286983	0.0414316189292911	0.00236112286729955	0.0433577670706331	0.0590910063950949	0.0590910063950949	0.0161259689162521	0.0433577670706331	0.144667969067517	0.0226455797692759	0.0821361939800061	0.0715311585341001	0.107878171955158	0.0745770764899897	0.095540767984576	0.0753644289139364	0.0185027141965667	0.129477480835737	0.00365814448954832	0.00589993344083881	0.00589993344083881	0.0243706964458013	0.00365814448954832	0.0243706964458013	0.0123940461613321	0.00144353376036697	0.00520500938710218	0.00144353376036697	0.020145393522103	0.020145393522103	0.0247674077531785	0.0247674077531785	0.0138821582267777	0.0192608487112652	0.0268461854828601	0.562719382628786
63	362	0.0940011044226366	0.0940011044226366	0.0676137046957424	0.0676137046957424	0.0523380588653608	0.0523380588653608	0.0225796165788446	0.0225796165788446	0.117302095439435	0.117302095439435	0.00336107799112518	0.00263294063511597	0.00412137050606295	0.0420804543507293	0.00246141012212391	0.0446385954008727	0.0609506037786941	0.0609506037786941	0.0165093525972238	0.0446385954008727	0.148157641337496	0.0235597066671997	0.0839312879389238	0.0730700802480487	0.110967007680137	0.0764703855180489	0.0975536421208679	0.0773249755790257	0.0193746351859017	0.132414265918998	0.00413939259399813	0.00653438311708187	0.00653438311708187	0.0257477939881157	0.00413939259399813	0.0257477939881157	0.0142066714051147	0.00161850680963225	0.00623652805778796	0.00161850680963225	0.0217673822644559	0.0217673822644559	0.0263654538374665	0.0263654538374665	0.0151011867314122	0.0206615624607422	0.028592193733138	0.566825781438915
64	363	0.0956292560138447	0.0956292560138447	0.0689280631710434	0.0689280631710434	0.0536498540635928	0.0536498540635928	0.0232681127115106	0.0232681127115106	0.119742398541626	0.119742398541626	0.00377723350780263	0.00276303186493968	0.00440684176812403	0.042854360329364	0.00275112329861636	0.0459727915369336	0.0628905378977137	0.0628905378977137	0.0169972843177423	0.0459727915369336	0.151600935096915	0.0245946309958559	0.0857495556570062	0.074636488796387	0.113962613086374	0.078410524598775	0.099575805860333	0.0792907023698064	0.0203660586655463	0.135330316236398	0.00468560791078236	0.00721235287813771	0.00721235287813771	0.0271561040572878	0.00468560791078236	0.0271561040572878	0.0162780381461653	0.00180551141418625	0.00748119769329968	0.00180551141418625	0.023478986200649	0.023478986200649	0.0279914939667227	0.0279914939667227	0.0162544407593788	0.0220097781934322	0.0302806745251461	0.570106257061332
65	364	0.0971072120789745	0.0971072120789745	0.0701191186324383	0.0701191186324383	0.0548697660376704	0.0548697660376704	0.0238696029474089	0.0238696029474089	0.122122598187657	0.122122598187657	0.00404342727144968	0.00282243118593756	0.0045584810095563	0.043543612468729	0.0029419701247957	0.0472855359114627	0.0648334918320481	0.0648334918320481	0.0173679651127923	0.0472855359114627	0.154983023992549	0.0254321413386701	0.087514070487776	0.0760813163655997	0.116875170297575	0.0802274029772863	0.101490054302975	0.0811625656372588	0.0212212558735229	0.138142644487672	0.00524138520269489	0.00793120856379082	0.00793120856379082	0.0286071974908719	0.00524138520269489	0.0286071974908719	0.0186082557996104	0.00198962871424858	0.00890794816449298	0.00198962871424858	0.0253672726965788	0.0253672726965788	0.0297253768089355	0.0297253768089355	0.0174485975175027	0.0234014920711134	0.0319976049578124	0.572981173414375
66	365	0.0982887314840764	0.0982887314840764	0.071017169871722	0.071017169871722	0.0558789267901819	0.0558789267901819	0.0242538653252394	0.0242538653252394	0.124362150650215	0.124362150650215	0.00383441018436898	0.00262836229410273	0.00426845997024381	0.0439705194486769	0.00279021964191214	0.0485171062200366	0.066714867611396	0.066714867611396	0.0174410870714742	0.0485171062200366	0.158306768680057	0.0258202140920785	0.0891672522402988	0.0772918722121773	0.119736937368816	0.0817903879982167	0.103211359221311	0.0828716777750453	0.0217355300995372	0.140797189784824	0.00575831184804049	0.0086860704788933	0.0086860704788933	0.0301113988549027	0.00575831184804049	0.0301113988549027	0.0211640387954443	0.00215956317994267	0.0104631697513148	0.00215956317994267	0.0274903080849694	0.0274903080849694	0.0316302163701251	0.0316302163701251	0.0187844683121797	0.0249268737192215	0.033828044370954	0.575944221654008
67	366	0.0992460404157464	0.0992460404157464	0.0716978469756518	0.0716978469756518	0.0567339632109547	0.0567339632109547	0.0244790207947925	0.0244790207947925	0.12649954205479	0.12649954205479	0.00328230939304978	0.00225019697405489	0.0036573521640651	0.0442037394473997	0.00239077947042478	0.0496946810591215	0.0685606118437919	0.0685606118437919	0.017294590678348	0.0496946810591215	0.161586886093093	0.0258750382717719	0.0907392268219068	0.0783262765113787	0.122560349457502	0.08316427960387	0.104787489570834	0.0844605992683029	0.0220007714502661	0.143331589908772	0.00625373185699069	0.00947605892051809	0.00947605892051809	0.0316653694962127	0.00625373185699069	0.0316653694962127	0.023923079064303	0.0023211561132348	0.0121386931288646	0.0023211561132348	0.0298087821706116	0.0298087821706116	0.0336769378407921	0.0336769378407921	0.020233992787758	0.0265606421566607	0.0357523754061789	0.578949576300092
68	367	0.100051365060581	0.100051365060581	0.0722367800309851	0.0722367800309851	0.057491502189816	0.057491502189816	0.024603190305859	0.024603190305859	0.128573258526871	0.128573258526871	0.00251925204398135	0.0017573070104138	0.0028457311048987	0.0443119306430893	0.00183855723079274	0.0508454390251839	0.0703966711372704	0.0703966711372704	0.0170064164179737	0.0508454390251839	0.164838093165312	0.0257128028934409	0.0922601201399323	0.079242649438463	0.125357841721037	0.08441387773655	0.106266214307041	0.0859718906021689	0.022108870032387	0.145783482640436	0.0067449892397171	0.0103002941857382	0.0103002941857382	0.0332657707616345	0.0067449892397171	0.0332657707616345	0.0268630685368232	0.0024802488160913	0.013926348972242	0.0024802488160913	0.0322833847582959	0.0322833847582959	0.035836466411437	0.035836466411437	0.0217691105885855	0.028277516402335	0.0377509807050947	0.581951411872489
69	368	0.100776931605176	0.100776931605176	0.0727095991244791	0.0727095991244791	0.058208170616593	0.058208170616593	0.0246844948082293	0.0246844948082293	0.130621786191946	0.130621786191946	0.0016773652836529	0.00121906418779918	0.00195417030662315	0.0443637512139378	0.00122846054347512	0.0519965587146902	0.0722489920998658	0.0722489920998658	0.0166545047749112	0.0519965587146902	0.168075106830368	0.0254496969727765	0.0937600581017075	0.0800991111686888	0.128141849316825	0.0856039823385603	0.107695302385423	0.0874481122617802	0.0221517159525769	0.148190505760735	0.00724942800639124	0.0111578965716266	0.0111578965716266	0.0349092639980006	0.00724942800639124	0.0349092639980006	0.0299616991436412	0.00264268259047848	0.0158179679565467	0.00264268259047848	0.0348748056528132	0.0348748056528132	0.0380797272725601	0.0380797272725601	0.0233617613590102	0.0300522154751488	0.0398042429093092	0.584903902891056
70	369	0.101494966236127	0.101494966236127	0.0731919343428911	0.0731919343428911	0.0589405953811128	0.0589405953811128	0.0247810552516942	0.0247810552516942	0.132683611175507	0.132683611175507	0.000888776258553708	0.000704840290830755	0.00110324328311697	0.0444278593381372	0.000655397028931057	0.0531752187241066	0.074143521339613	0.074143521339613	0.0163167962337206	0.0531752187241066	0.171312644021916	0.0252019095254694	0.0952691666145646	0.0809537818773153	0.130924807402271	0.0867993933522047	0.109122522761476	0.0889318247322743	0.022221199317513	0.150590297050589	0.00778439216718475	0.0120479863752562	0.0120479863752562	0.0365925105521437	0.00778439216718475	0.0365925105521437	0.0331966628153932	0.00281429873836268	0.0178053807568782	0.00281429873836268	0.0375437346589541	0.0375437346589541	0.0403776456146621	0.0403776456146621	0.0249838847433802	0.0318594583940061	0.0418925446604302	0.587761223875656
71	370	0.102277695140031	0.102277695140031	0.0737594157729784	0.0737594157729784	0.0597454033732028	0.0597454033732028	0.0249509925860442	0.0249509925860442	0.134797219603042	0.134797219603042	0.000285612115172988	0.000284007104128279	0.0004135235482587	0.0445729131938794	0.000214274307619648	0.0544085976498996	0.0761062054645463	0.0761062054645463	0.016071231278962	0.0544085976498996	0.17456542167361	0.0250856295672103	0.096817571585836	0.0818647817396013	0.133719151134777	0.0880649107197867	0.110595644390694	0.0904655884987881	0.0224092102338724	0.153020494290918	0.00836722573226917	0.0129696838937001	0.0129696838937001	0.0383121717708962	0.00836722573226917	0.0383121717708962	0.0365456514827158	0.00300093856171018	0.019880418048336	0.00300093856171018	0.0402508615815094	0.0402508615815094	0.0427011466282434	0.0427011466282434	0.0266074203860435	0.0336739641778112	0.0439962686000654	0.590477549346149
72	371	0.103197344503484	0.103197344503484	0.0744876735014984	0.0744876735014984	0.0606792214826901	0.0606792214826901	0.0252524277610698	0.0252524277610698	0.137001097600041	0.137001097600041	0	2.59364e+09	5.58462e+08	0.0448675709593566	0	0.0557238740885356	0.0781629910827004	0.0781629910827004	0.0159957503951953	0.0557238740885356	0.177848156719106	0.02521704611369	0.0984353989228538	0.0828902309308058	0.136537315671749	0.0894653343836102	0.112162436228571	0.0920919640464588	0.0228076388083323	0.155518735262641	0.00901527271181604	0.0139221094240313	0.0139221094240313	0.0400649090010908	0.00901527271181604	0.0400649090010908	0.0399863570762453	0.00320844336248729	0.0220349105060197	0.00320844336248729	0.0429568762252697	0.0429568762252697	0.0450211555038044	0.0450211555038044	0.028204307931348	0.0354704518454681	0.0460957973698225	0.593007053822394
73	372	0.104326140513082	0.104326140513082	0.0754523376152082	0.0754523376152082	0.061798676599402	0.061798676599402	0.0257434817265618	0.0257434817265618	0.139333731291992	0.139333731291992	0.000164067059523995	0	0	0.0453804908127607	0.000107481726531244	0.0571482266364808	0.0803398248021098	0.0803398248021098	0.0161682940669806	0.0571482266364808	0.181175566092057	0.0257123481805993	0.10015277453295	0.0840882496261877	0.139391736170591	0.0910654642859789	0.113870667230601	0.0938535118604236	0.0235083751475699	0.158122657746678	0.00974587711599701	0.0149043832633226	0.0149043832633226	0.0418473835895599	0.00974587711599701	0.0418473835895599	0.043496471526618	0.00344265444266036	0.024260688805029	0.00344265444266036	0.0456224683950258	0.0456224683950258	0.0473085974318456	0.0473085974318456	0.0297464870236419	0.0372236404158811	0.0481715136113092	0.595303911824253
74	373	0.105736309355422	0.105736309355422	0.0767290382008654	0.0767290382008654	0.0631603956131656	0.0631603956131656	0.0264822754323106	0.0264822754323106	0.141833606804386	0.141833606804386	0.000909940440234221	0.000275569651813679	0.000517343214356643	0.0461803309322838	0.000631627107672495	0.0587088338902017	0.082662653230809	0.082662653230809	0.0166668027788779	0.0587088338902017	0.184562366726119	0.0266877247836289	0.101999824323458	0.0855169580010059	0.142294847788706	0.0929301003691965	0.115768106352279	0.0957927924258197	0.0246033093582622	0.160869899523948	0.0105763829549836	0.0159156257086471	0.0159156257086471	0.0436562568831362	0.0105763829549836	0.0436562568831362	0.0470536867644704	0.00370941310419569	0.0265495836204634	0.00370941310419569	0.0482083278955684	0.0482083278955684	0.0495343976028676	0.0495343976028676	0.031205897307273	0.0389082489079543	0.0502037999661335	0.597322297871585
75	374	0.107500077217098	0.107500077217098	0.0783934053452269	0.0783934053452269	0.0648210054138082	0.0648210054138082	0.027526929828107	0.027526929828107	0.144539210262712	0.144539210262712	0.0023697472886199	0.000922017152372209	0.0016781877728753	0.0473357494961177	0.00166734376388284	0.0604328744461646	0.0851574229768326	0.0851574229768326	0.0175692170154471	0.0604328744461646	0.188023275554946	0.0282593649384696	0.104006674201709	0.0872344762305193	0.145259085683498	0.0951240425755667	0.117902522549098	0.097952366227784	0.0261843315470864	0.16379809837537	0.0115241342389474	0.0169549570570778	0.0169549570570778	0.0454881902286522	0.0115241342389474	0.0454881902286522	0.0506356947204387	0.00401456064905957	0.0288934256274225	0.00401456064905957	0.0506751445316882	0.0506751445316882	0.0516694812073708	0.0516694812073708	0.0325544784265894	0.0404989963405919	0.0521730390759029	0.599016386484252
76	375	0.109689670284708	0.109689670284708	0.0805210691350504	0.0805210691350504	0.066837132891157	0.066837132891157	0.0289355658637414	0.0289355658637414	0.14748902779246	0.14748902779246	0.0046756147511703	0.00200871428629531	0.00360310718943452	0.0489154046824546	0.00330953931562141	0.0623475269008359	0.0878500806482151	0.0878500806482151	0.0189534772612484	0.0623475269008359	0.191573009512192	0.0305434576608123	0.106203450075035	0.0892989244899869	0.148296885012373	0.0977120908473931	0.120321684776553	0.100374793751454	0.0283433318207198	0.166944892081865	0.0126064749780599	0.0180214976056877	0.0180214976056877	0.0473398449729404	0.0126064749780599	0.0473398449729404	0.0542201873251594	0.00436393837921832	0.0312840455010059	0.00436393837921832	0.0529836081081759	0.0529836081081759	0.0536847734358556	0.0536847734358556	0.0337641700259391	0.0419706017326981	0.0540596135822253	0.600340352182113
77	376	0.111843812687999	0.111843812687999	0.0826544647017266	0.0826544647017266	0.0687947722814716	0.0687947722814716	0.0302968901831205	0.0302968901831205	0.150402923892247	0.150402923892247	0.00721382802629243	0.00309051347778323	0.00566172482584209	0.0505074539622436	0.00504499656170145	0.064216102857568	0.0904954966164071	0.0904954966164071	0.0203021159202746	0.064216102857568	0.195037402625247	0.0329946523907774	0.10827286891281	0.0913846415165751	0.151217284673469	0.100308027186268	0.122693338590851	0.102755398897444	0.0306307684590118	0.170069643414356	0.0137447628343421	0.0191134685141095	0.0191134685141095	0.0492218653817523	0.0137447628343421	0.0492218653817523	0.0579866159869861	0.00470404496685992	0.03384098260179	0.00470404496685992	0.0552987616730459	0.0552987616730459	0.0556840500670601	0.0556840500670601	0.034880121707905	0.0433416133088095	0.0558544472193687	0.601066243603885
78	377	0.113537941749039	0.113537941749039	0.0843678339878377	0.0843678339878377	0.0703218449604602	0.0703218449604602	0.031239261824684	0.031239261824684	0.1530290392331	0.1530290392331	0.00937881648704876	0.00375886483840185	0.00724958028258143	0.0517283462350737	0.00638525160867868	0.065831625277491	0.0928820001316655	0.0928820001316655	0.0211422098542379	0.065831625277491	0.198270935830356	0.0350760062846304	0.109945399138172	0.0931837666029675	0.153863783184811	0.102551388741146	0.124716698388303	0.104819453594997	0.0326089077606122	0.172951534924828	0.014860794281697	0.0202304859458015	0.0202304859458015	0.0511458192733887	0.014860794281697	0.0511458192733887	0.0620938793874129	0.00498832764493758	0.0366625289732831	0.00498832764493758	0.0577881683533965	0.0577881683533965	0.0577772687684994	0.0577772687684994	0.0359674024126214	0.044654397750648	0.0575725328690003	0.601074909540848
79	378	0.114899353442903	0.114899353442903	0.0857845172969277	0.0857845172969277	0.0715378685271232	0.0715378685271232	0.0318802803300227	0.0318802803300227	0.15544827419912	0.15544827419912	0.0113149235419117	0.00413803668381939	0.00852612143154455	0.0526891768220962	0.00746234203862592	0.0672658397937379	0.0950857261202344	0.0950857261202344	0.0216185162342771	0.0672658397937379	0.201331296424459	0.0369163199322794	0.111322793839099	0.0947811207576992	0.156300505133632	0.104545608175373	0.126486736384559	0.106654440372194	0.0343873518603979	0.175657934065791	0.0159725715481197	0.0213737627035742	0.0213737627035742	0.0531097533235066	0.0159725715481197	0.0531097533235066	0.0664888403667873	0.00523305055656553	0.0397086443149824	0.00523305055656553	0.0604162980726445	0.0604162980726445	0.0599446275638393	0.0599446275638393	0.0370278307907639	0.0459194017628955	0.0592303568938268	0.600483724741712
80	379	0.116055343744667	0.116055343744667	0.0870278549325408	0.0870278549325408	0.0725623605804606	0.0725623605804606	0.0323375452407273	0.0323375452407273	0.15774152917441	0.15774152917441	0.0131664925993538	0.00435229732970406	0.00965079614462344	0.053501041044463	0.00840830543361603	0.0685904920394415	0.0971828095083577	0.0971828095083577	0.021875792231531	0.0685904920394415	0.204276171704493	0.0386443939236324	0.112506806103569	0.0962615249893049	0.158591575107164	0.106394118152298	0.128098424795269	0.108347841757116	0.036075702893246	0.178256208289753	0.0170980968616054	0.0225445115902386	0.0225445115902386	0.0551117142077629	0.0170980968616054	0.0551117142077629	0.0711183617654568	0.00545447784485803	0.0429392883263848	0.00545447784485803	0.0631476207542068	0.0631476207542068	0.062166324476746	0.062166324476746	0.0380632254930081	0.0471470720502338	0.0608444056565546	0.599410063955184
81	380	0.117133208629408	0.117133208629408	0.0882211871982209	0.0882211871982209	0.0735148387194729	0.0735148387194729	0.0327286560983886	0.0327286560983886	0.159989704543072	0.159989704543072	0.0150778670678474	0.0045259150917241	0.0107830522937101	0.0542750342233254	0.00935517937572185	0.0698773276477349	0.0992493852222796	0.0992493852222796	0.0220587950171384	0.0698773276477349	0.207163248967399	0.0403890288485974	0.113599189019561	0.0977098003063196	0.160801117692638	0.108200351335268	0.129646735836084	0.109987140277845	0.0377835629940336	0.180813725049224	0.0182553724501491	0.0237439454086055	0.0237439454086055	0.0571497486018144	0.0182553724501491	0.0571497486018144	0.0759293064237687	0.0056688736529293	0.0463144207069876	0.0056688736529293	0.0659466063215002	0.0659466063215002	0.0644225575308855	0.0644225575308855	0.0390754051700294	0.0483478553173449	0.0624311655198905	0.597971301929974
82	381	0.1182602440722	0.1182602440722	0.0894878543975123	0.0894878543975123	0.0745148205431603	0.0745148205431603	0.0331712124445972	0.0331712124445972	0.162273700689207	0.162273700689207	0.017193390355865	0.0047831582855477	0.0120823377506966	0.0551222516798352	0.0104350014470162	0.0711980922517509	0.101361588188244	0.101361588188244	0.022312281762238	0.0711980922517509	0.210050215510114	0.0422790252970823	0.114701695675053	0.0992107677172781	0.162993257477287	0.110067740387628	0.131226641722653	0.11165981846246	0.0396205342976377	0.183397851796713	0.0194624005417459	0.0249732769614856	0.0249732769614856	0.0592219031813181	0.0194624005417459	0.0592219031813181	0.0808685371820705	0.00589250212389358	0.0497940011562879	0.00589250212389358	0.0687777246979414	0.0687777246979414	0.0666935247499236	0.0666935247499236	0.0400661884725033	0.0495321982689105	0.0640071228465408	0.596284813414788
83	382	0.11956374604812	0.11956374604812	0.0909511968339588	0.0909511968339588	0.0756818236505231	0.0756818236505231	0.0337828138209438	0.0337828138209438	0.164674417996918	0.164674417996918	0.019657405871879	0.0052482952268431	0.0137081003874749	0.0561537887351438	0.0117798092295719	0.0726245314846225	0.103595553332495	0.103595553332495	0.0227810096379688	0.0726245314846225	0.212994758629578	0.0444431838589953	0.115916079158024	0.100849248230715	0.165232119048342	0.112099717972728	0.132933114670628	0.113453358839044	0.0416962189389354	0.18607595598473	0.0207371833643909	0.0262337190516898	0.0262337190516898	0.0613262246219309	0.0207371833643909	0.0613262246219309	0.0858829168807095	0.00614162740086511	0.0533379893737828	0.00614162740086511	0.0716054458069472	0.0716054458069472	0.0689594241575265	0.0689594241575265	0.0410373940511054	0.0507105476096125	0.0655887639992121	0.594467973158335
84	383	0.121171010532243	0.121171010532243	0.0927345548111047	0.0927345548111047	0.0771353656405615	0.0771353656405615	0.0346810597690191	0.0346810597690191	0.167272756850305	0.167272756850305	0.0226142570243618	0.00604559423127851	0.0158197880759369	0.0574807407104029	0.0135216403054619	0.0742283909794826	0.106027415581277	0.106027415581277	0.0236097358154695	0.0742283909794826	0.216054565622729	0.0470103051242444	0.117344092556451	0.102710062855166	0.167581826993036	0.114399716753914	0.134861126895657	0.115455243935676	0.0441202190528038	0.188915405065782	0.0220977231460792	0.0275264844820288	0.0275264844820288	0.0634607595993096	0.0220977231460792	0.0634607595993096	0.0909193083600331	0.00643251362695812	0.0569063450589695	0.00643251362695812	0.0743942395719346	0.0743942395719346	0.0712004537773601	0.0712004537773601	0.0419908405565111	0.051893350044133	0.0671925753406112	0.592638155909325
85	384	0.123209333499646	0.123209333499646	0.0949612686324939	0.0949612686324939	0.0789949641122758	0.0789949641122758	0.035983549830414	0.035983549830414	0.170149617633472	0.170149617633472	0.0262082872217859	0.00729932361452216	0.0185768486879748	0.059214202926764	0.0157925322567589	0.0760814163694641	0.108733309860834	0.108733309860834	0.024943217465879	0.0760814163694641	0.219287323786507	0.0501091896827375	0.119087488958314	0.104878032599166	0.170106505898601	0.117071169394533	0.137105650613392	0.117752956280438	0.0470021367741198	0.191983566492381	0.0235620221148059	0.0288527860553135	0.0288527860553135	0.0656235547891112	0.0235620221148059	0.0656235547891112	0.0959245744603889	0.00678142494528687	0.0604590279113449	0.00678142494528687	0.0771085759163201	0.0771085759163201	0.0733968116330904	0.0733968116330904	0.042928346639396	0.0530910522771535	0.0688350432334444	0.590912736416464
86	385	0.125806010925404	0.125806010925404	0.0977546786016705	0.0977546786016705	0.0813801366646662	0.0813801366646662	0.037807883546719	0.037807883546719	0.173385900730519	0.173385900730519	0.0305838398726237	0.00913375169224226	0.0221387300954805	0.0614652707053786	0.0187245226655359	0.0782553532877001	0.11178937109741	0.11178937109741	0.026926211760336	0.0782553532877001	0.222750720417851	0.0538686381243828	0.12124802145159	0.107437978471249	0.172870280352268	0.120217508557932	0.139761658039483	0.12043397840141	0.0504515742377606	0.195347807717035	0.025148082498566	0.0302138365743546	0.0302138365743546	0.0678126568669925	0.025148082498566	0.0678126568669925	0.100845578022124	0.00720462549896557	0.0639559976304064	0.00720462549896557	0.0797129247635207	0.0797129247635207	0.0755286957483835	0.0755286957483835	0.0438517309504355	0.0543141010133562	0.0705326540404183	0.589409089428462
87	386	0.129088338784593	0.129088338784593	0.101238125022179	0.101238125022179	0.0844104008967331	0.0844104008967331	0.0402716604595249	0.0402716604595249	0.177062506525549	0.177062506525549	0.0358852583853477	0.011673146780107	0.026664880170346	0.0643450393673985	0.0224496491138655	0.0808219473673234	0.115271734217248	0.115271734217248	0.0297034758699793	0.0808219473673234	0.226502442813699	0.0584174510390881	0.123927443124258	0.110474721479951	0.175937274941271	0.123942166907459	0.142924121389579	0.123585792826674	0.0545781335786033	0.199075496192253	0.0268739065253547	0.0316108488419629	0.0316108488419629	0.0700261125086105	0.0268739065253547	0.0700261125086105	0.105629181885586	0.00771837943110848	0.0673572139156509	0.00771837943110848	0.0821717560369532	0.0821717560369532	0.0775763041469053	0.0775763041469053	0.0447628121403053	0.0555729429574229	0.0723018941242397	0.588244589694027
88	387	0.133183613052289	0.133183613052289	0.105534948197562	0.105534948197562	0.0882052744074767	0.0882052744074767	0.0434924801104223	0.0434924801104223	0.181260335402664	0.181260335402664	0.0422568861684303	0.0150417771937847	0.0323147467844633	0.0679646042339751	0.0270999491838208	0.0838529442414669	0.119256534146594	0.119256534146594	0.0334197669659478	0.0838529442414669	0.230600178270991	0.0638844290167616	0.127227507064296	0.114073082633805	0.17937161425284	0.12834857710646	0.146688012879331	0.12729588208431	0.0594914169315248	0.203233999370544	0.0287574964231671	0.0330450356609493	0.0330450356609493	0.0722619683896219	0.0287574964231671	0.0722619683896219	0.110222248891123	0.00833895088482981	0.0706226364665756	0.00833895088482981	0.0844495396600342	0.0844495396600342	0.0795198348523218	0.0795198348523218	0.0456634088596807	0.0568780248140353	0.0741592498476148	0.587536611961866
89	388	0.138219129703567	0.138219129703567	0.110768488431366	0.110768488431366	0.0928842747958972	0.0928842747958972	0.0475879420410021	0.0475879420410021	0.186060287745965	0.186060287745965	0.0498430666303439	0.0193639112489434	0.0392477778097245	0.07243506062626	0.0328074604574745	0.0874200895432637	0.123819905811691	0.123819905811691	0.0382198422193803	0.0874200895432637	0.235101614086664	0.0703983726473113	0.131249966359683	0.118317882941348	0.183237422874207	0.133540171818284	0.151148304724389	0.1316517287024	0.0653010264314022	0.207890684704418	0.0308168544199982	0.0345176098341245	0.0345176098341245	0.0745182711856839	0.0308168544199982	0.0745182711856839	0.114571641879081	0.00908260400324382	0.0737122249826777	0.00908260400324382	0.0865107455561808	0.0865107455561808	0.081339485888299	0.081339485888299	0.0465553397592374	0.0582397932878755	0.0761212075732505	0.587402530980689
90	389	0.143802780454059	0.143802780454059	0.116597139328864	0.116597139328864	0.0979835387965534	0.0979835387965534	0.0520943415650966	0.0520943415650966	0.191173802632321	0.191173802632321	0.0584310271235379	0.0242424777587318	0.0471380507273795	0.0774279479142471	0.0392637448806608	0.0911997384622592	0.128588323521648	0.128588323521648	0.0435782732476996	0.0911997384622592	0.239735101600561	0.0777488244231998	0.135570458927013	0.122983699442139	0.187260784662126	0.139223633157637	0.15597940660341	0.136327062685112	0.0717382141359865	0.21283003189451	0.0330042561381741	0.0360078568004426	0.0360078568004426	0.0768122977297589	0.0330042561381741	0.0768122977297589	0.118855194568764	0.00986618603450069	0.0767770386210705	0.00986618603450069	0.0883883807933255	0.0883883807933255	0.0830430225797175	0.0830430225797175	0.0474023242303847	0.0595700353364629	0.0781183287229124	0.58751409430915
91	390	0.149495642494376	0.149495642494376	0.122623475175321	0.122623475175321	0.103021878128453	0.103021878128453	0.0565328045352391	0.0565328045352391	0.1962935454279	0.1962935454279	0.0676917216007199	0.0292380978406003	0.0555555951823986	0.0825703905528331	0.0460849894702635	0.0948702543671011	0.13319869260581	0.13319869260581	0.048938571064596	0.0948702543671011	0.244232953060046	0.0856273717601466	0.139756905334803	0.127804188496326	0.191165500220015	0.145060809383369	0.160829662953249	0.140978994935963	0.0784749972625328	0.217813270465653	0.0352632617642108	0.0374993309010903	0.0374993309010903	0.0791590100854587	0.0352632617642108	0.0791590100854587	0.123266313887271	0.0106097993077913	0.079975553602203	0.0106097993077913	0.0901490696994989	0.0901490696994989	0.0846598716523846	0.0846598716523846	0.0481755625835681	0.0607914291220323	0.0800800971777677	0.587490054161957
92	391	0.155354790012064	0.155354790012064	0.128887107294264	0.128887107294264	0.108092822867271	0.108092822867271	0.0609981763010718	0.0609981763010718	0.201472255950751	0.201472255950751	0.0775950833707498	0.0344115782666698	0.0645037872922545	0.0879068614905239	0.0532901694149301	0.098506395159575	0.137742794520779	0.137742794520779	0.054398901935609	0.098506395159575	0.248658797123347	0.0940158826329448	0.143899482648914	0.132802790093327	0.195012269255112	0.151087882375038	0.165754948126854	0.145670079332057	0.0855321256851743	0.222872892606654	0.0375988003723881	0.0389996482922273	0.0389996482922273	0.0815529827744132	0.0375988003723881	0.0815529827744132	0.127775222486646	0.0113345905877911	0.0832788552205749	0.0113345905877911	0.0918077080882638	0.0918077080882638	0.0862027232313566	0.0862027232313566	0.0488880948480173	0.0619307581563382	0.0820213829896252	0.587368292271905
93	392	0.161437297194672	0.161437297194672	0.135427647009221	0.135427647009221	0.11328990308868	0.11328990308868	0.0655853022122369	0.0655853022122369	0.206762674018924	0.206762674018924	0.0881110457424876	0.0398237258090611	0.0739860031744195	0.0934818336758255	0.0608982599033077	0.102182918741467	0.142312410723152	0.142312410723152	0.0600574321262786	0.102182918741467	0.253076262448691	0.102896225016388	0.148088367935206	0.138002944222558	0.19886179147465	0.157341034012202	0.170811136477176	0.150462869750495	0.0929303492780444	0.228041390506322	0.040015801036986	0.0405164251300133	0.0405164251300133	0.0839887903182526	0.040015801036986	0.0839887903182526	0.132352143018933	0.0120617066391754	0.0866580287706864	0.0120617066391754	0.0933791917731833	0.0933791917731833	0.0876842674416897	0.0876842674416897	0.0495529610529618	0.0630148059511351	0.0839570562102939	0.587186690371787
94	393	0.167800238229746	0.167800238229746	0.142284705643719	0.142284705643719	0.118706648868355	0.118706648868355	0.0703890276183766	0.0703890276183766	0.212217539450469	0.212217539450469	0.0992095420247931	0.0455353472398952	0.0840056189463662	0.0993397800572438	0.0689282361240437	0.105974583014562	0.146999322669531	0.146999322669531	0.0660123279021443	0.105974583014562	0.257548977694304	0.112250266885268	0.15241373825954	0.143428090873436	0.202774766585866	0.163856446174417	0.176054102357162	0.155419920068381	0.100690417915276	0.233351256353464	0.0425191928322843	0.0420572775706079	0.0420572775706079	0.0864610072386071	0.0425191928322843	0.0864610072386071	0.136967298136174	0.0128122942266195	0.0900841595470374	0.0128122942266195	0.0948784165678203	0.0948784165678203	0.0891171944084402	0.0891171944084402	0.0501832012276313	0.0640703560181776	0.0859019868915824	0.586983130194396
95	394	0.174500687304834	0.174500687304834	0.149497894521285	0.149497894521285	0.12443659028197	0.12443659028197	0.075504197869133	0.075504197869133	0.217889592063436	0.217889592063436	0.110860505526526	0.051607249331293	0.094566010725567	0.105525173583285	0.0773990732657854	0.109956145880647	0.151895311816515	0.151895311816515	0.0723617555287459	0.109956145880647	0.262140571518413	0.122059876214379	0.156965770687777	0.149101670035378	0.206811894295994	0.170670300741243	0.181539720119762	0.160603784162819	0.108833081471004	0.238834982336888	0.045113904832563	0.043629821770171	0.043629821770171	0.0889642080571068	0.045113904832563	0.0889642080571068	0.141590910490415	0.0136075001147988	0.0935283328441279	0.0136075001147988	0.0963202782857379	0.0963202782857379	0.0905141942566642	0.0905141942566642	0.0507918554012555	0.0651241918692202	0.0878710450852998	0.586795493472524
96	395	0.181595718607483	0.181595718607483	0.157106824965447	0.157106824965447	0.130573257405199	0.130573257405199	0.0810256583141482	0.0810256583141482	0.223831571675875	0.223831571675875	0.123033869556547	0.0581002388553754	0.105670554629494	0.112082487202454	0.0863297465171802	0.114202365241506	0.157092159620703	0.157092159620703	0.0792038812716231	0.114202365241506	0.266914672579245	0.132306920978514	0.161834642285777	0.155047121697801	0.21103387431227	0.177818779592238	0.187323864117924	0.166077015910909	0.117379089819359	0.244525060645401	0.0478048661121019	0.0452416738848622	0.0452416738848622	0.0914929672953817	0.0478048661121019	0.0914929672953817	0.146193202733698	0.0144684710683887	0.0969616339564579	0.0144684710683887	0.097719672740499	0.097719672740499	0.0918879571114182	0.0918879571114182	0.0513919636030638	0.0662030970160174	0.0898791008432546	0.586661661938965
97	396	0.18914240632524	0.18914240632524	0.165151108299731	0.165151108299731	0.137210180313716	0.137210180313716	0.0870482543030646	0.0870482543030646	0.230096218105835	0.230096218105835	0.135699567423716	0.0650751225842632	0.117322626775621	0.119056193863258	0.0957392310668752	0.118787998998927	0.162681647538695	0.162681647538695	0.0866368713963157	0.118787998998927	0.271934909535026	0.142973269152466	0.167110530119401	0.161287885850122	0.215501406341929	0.185338064606958	0.193462408704599	0.171902169189757	0.126349192834477	0.250453983467811	0.0505970057451808	0.0469004500708412	0.0469004500708412	0.0940418594750622	0.0505970057451808	0.0940418594750622	0.150744397518066	0.0154163538520645	0.100355148178527	0.0154163538520645	0.0990914957456667	0.0990914957456667	0.0932511730977582	0.0932511730977582	0.0519965658622859	0.0673338549703238	0.0919410242172558	0.586619517326512
98	397	0.197197824645653	0.197197824645653	0.173670355847666	0.173670355847666	0.144440889083196	0.144440889083196	0.0936668311855243	0.0936668311855243	0.236736271171366	0.236736271171366	0.148827532436891	0.0725927072900775	0.129525603281419	0.126490766514202	0.105646502103518	0.123787805054694	0.168755557027091	0.168755557027091	0.0947588921683633	0.123787805054694	0.277264911043984	0.154040788711029	0.172883611254509	0.167847402481759	0.220275190092206	0.193264337664963	0.200011228232734	0.178141797876464	0.135764140390489	0.256654242992927	0.0534952528060798	0.0486137664842677	0.0486137664842677	0.0966054591177782	0.0534952528060798	0.0966054591177782	0.155214717495564	0.0164722952305015	0.103679960804836	0.0164722952305015	0.100450643114804	0.100450643114804	0.0946165323407406	0.0946165323407406	0.0526187022081515	0.0685432492438939	0.0940716852591122	0.586706941367959
99	398	0.205819047756269	0.205819047756269	0.182704178932778	0.182704178932778	0.152358913789312	0.152358913789312	0.100976234311169	0.100976234311169	0.243804470690519	0.243804470690519	0.162387697904935	0.0807137997449392	0.142282860264361	0.134430678103792	0.116070534815756	0.129276541310593	0.175405669542491	0.175405669542491	0.103668109853306	0.129276541310593	0.282968305764346	0.165491347628994	0.179244062756962	0.174749111582128	0.225415925270337	0.201633780645809	0.207026197055278	0.184858455848133	0.14564468236153	0.263158331409554	0.0565045363690786	0.0503892392813014	0.0503892392813014	0.0991783407451599	0.0565045363690786	0.0991783407451599	0.159574385318235	0.0176574419683751	0.106907157129885	0.0176574419683751	0.101812010661474	0.101812010661474	0.0959967249654217	0.0959967249654217	0.0532714126698901	0.0698580633484822	0.0962859540206326	0.586961815796097
100	399	0.215063149844635	0.215063149844635	0.192292188878595	0.192292188878595	0.161057784507738	0.161057784507738	0.109071309029642	0.109071309029642	0.251353556481342	0.251353556481342	0.176349997136705	0.089499206720969	0.15559777384192	0.142920401580534	0.127030304392236	0.13532896566841	0.182723766541494	0.182723766541494	0.113462690716683	0.13532896566841	0.289108722354338	0.177306813881157	0.186282061692622	0.182016453140645	0.230984311583557	0.210482575429056	0.214563189525182	0.192114696981867	0.156011568621732	0.269998740906502	0.0596297855084572	0.0522344846181021	0.0522344846181021	0.101755078878838	0.0596297855084572	0.101755078878838	0.163793623638122	0.0189929408303607	0.110007822448173	0.0189929408303607	0.103190494199239	0.103190494199239	0.0974044410968575	0.0974044410968575	0.0539677372767313	0.0713050807958433	0.0985987005536258	0.58742202234372
101	400	0.224987205098298	0.224987205098298	0.202473997008644	0.202473997008644	0.170631031314149	0.170631031314149	0.118046900690585	0.118046900690585	0.259436268361885	0.259436268361885	0.190684363441063	0.099009734990288	0.169473720131568	0.152004409892935	0.138544786021605	0.142019836029931	0.1908016294807	0.1908016294807	0.124240801024034	0.142019836029931	0.295749789472186	0.189469055442308	0.194087785127347	0.189672867146729	0.237041048739101	0.21984690389426	0.222678079995392	0.199973075154769	0.16688554904523	0.277207963672578	0.0628759292984954	0.0541571186508294	0.0541571186508294	0.104330248040441	0.0628759292984954	0.104330248040441	0.16784265510727	0.0204999385811335	0.1129530420542	0.0204999385811335	0.104600989541663	0.104600989541663	0.0988523708601044	0.0988523708601044	0.0547207160579049	0.0729110850977316	0.101024794909901	0.588125442743622
102	401	0.235930643103276	0.235930643103276	0.213630625431442	0.213630625431442	0.181256227218597	0.181256227218597	0.128031007736175	0.128031007736175	0.268227092976729	0.268227092976729	0.206145079629706	0.109476894100027	0.184585022031917	0.161933582639233	0.151097900230112	0.149335770305375	0.199660259020073	0.199660259020073	0.136273071837311	0.149335770305375	0.302919986052912	0.202561511979684	0.202753752334767	0.197942814139152	0.243597405638622	0.230002098863968	0.231563639097154	0.20858419393513	0.178677972982073	0.284940824936879	0.0662557159780214	0.0561445717845278	0.0561445717845278	0.106923853088622	0.0662557159780214	0.106923853088622	0.171676888779716	0.0221222661955954	0.115705550310331	0.0221222661955954	0.105882180221407	0.105882180221407	0.100223428709337	0.100223428709337	0.0554667947784343	0.074644623252045	0.103555170168817	0.589266821547119
103	402	0.248082075838449	0.248082075838449	0.226001480493719	0.226001480493719	0.192960076238798	0.192960076238798	0.139011971574855	0.139011971574855	0.2777962607216	0.2777962607216	0.223328299095029	0.121004664867226	0.201430568269278	0.172844426223137	0.165028525639792	0.157182399499196	0.209211627617615	0.209211627617615	0.149650130952449	0.157182399499196	0.310569112696434	0.217039531852576	0.212247741088498	0.206967010100075	0.250592834015708	0.241112721589747	0.241300624763526	0.217989765382995	0.191672200396229	0.29327670475294	0.0697736035428522	0.0581787554188449	0.0581787554188449	0.109556713594364	0.0697736035428522	0.109556713594364	0.175296956998105	0.0237941422298783	0.118269446097933	0.0237941422298783	0.106896618106785	0.106896618106785	0.101416250010118	0.101416250010118	0.056144138680579	0.0764523465348812	0.106166415331671	0.590951565920182
104	403	0.261272351080653	0.261272351080653	0.239413749876329	0.239413749876329	0.205609804961921	0.205609804961921	0.150875152005658	0.150875152005658	0.288040127041268	0.288040127041268	0.241966761016931	0.133462560968874	0.219750583702666	0.184609853801353	0.180138074582978	0.16551300115453	0.219383974426986	0.219383974426986	0.164200139735962	0.16551300115453	0.318642780558328	0.232692846073866	0.222472816204391	0.216643278183999	0.257980307825502	0.253048796594691	0.251776892300181	0.228089006113103	0.205696997082706	0.302134927546225	0.0734220857027508	0.0602590072018456	0.0602590072018456	0.112224626147798	0.0734220857027508	0.112224626147798	0.178740917347389	0.0255222948205029	0.120677861490011	0.0255222948205029	0.107695001514843	0.107695001514843	0.102467106254583	0.102467106254583	0.0567683670094223	0.0783281948752956	0.10885188433318	0.593083551517585
105	404	0.275332316606729	0.275332316606729	0.253694621260122	0.253694621260122	0.219072639975134	0.219072639975134	0.163505908827621	0.163505908827621	0.298855047380505	0.298855047380505	0.261793204575316	0.146720096081957	0.239285293191101	0.197102778530588	0.196227959392	0.174280852814514	0.230105538601845	0.230105538601845	0.179751259554364	0.174280852814514	0.327086600794169	0.249311185656437	0.233332042498294	0.226869441545423	0.265712801023142	0.265680348401892	0.262880297012791	0.238781132740191	0.220581128836512	0.3114348177422	0.0771936561674803	0.0623846647815947	0.0623846647815947	0.114923387339056	0.0771936561674803	0.114923387339056	0.18204682741252	0.0273134521039897	0.122963928559569	0.0273134521039897	0.108328028762625	0.108328028762625	0.103412268934871	0.103412268934871	0.0573550990100476	0.0802661082023434	0.111604931108058	0.5955666539941
106	405	0.290092820193513	0.290092820193513	0.26867128232595	0.26867128232595	0.233215807865607	0.233215807865607	0.176789601839777	0.176789601839777	0.31013737718408	0.31013737718408	0.282540368950084	0.160646783883463	0.259774921593599	0.21019611356755	0.21309959239919	0.183439232022285	0.241304559295849	0.241304559295849	0.196131651774171	0.183439232022285	0.335846184559533	0.266684281613168	0.244728484786055	0.237543323338846	0.273743287563769	0.278877401534443	0.274498694207026	0.249965361878997	0.236153361452654	0.321095699766329	0.0810808086468036	0.0645550658061569	0.0645550658061569	0.117648793758266	0.0810808086468036	0.117648793758266	0.18525274477845	0.0291743422168596	0.125160779379614	0.0291743422168596	0.108846398167175	0.108846398167175	0.104288009543119	0.104288009543119	0.0579199539275382	0.0822600264450796	0.114418909591023	0.598304749004502
107	406	0.305384709617845	0.305384709617845	0.284170920754664	0.284170920754664	0.247906535220508	0.247906535220508	0.190611590841161	0.190611590841161	0.321783471896763	0.321783471896763	0.303940993321138	0.175112138050377	0.280959693769178	0.223762772068945	0.230554385936878	0.192941416320981	0.252909275662659	0.252909275662659	0.213169477761896	0.192941416320981	0.344867143009995	0.284601864956941	0.256565207883523	0.248562746718769	0.282024741402523	0.292509980515437	0.28651993918856	0.261540910144257	0.252242460726141	0.331036898044076	0.0850760368504838	0.0667695479235972	0.0667695479235972	0.120396641995559	0.0850760368504838	0.120396641995559	0.188396727030132	0.0311116932956332	0.127301546023149	0.0311116932956332	0.10930080804554	0.10930080804554	0.105130599571463	0.105130599571463	0.0584785510069775	0.0843038895325596	0.117287173716789	0.601201712203564
108	407	0.321038832656563	0.321038832656563	0.300020724227116	0.300020724227116	0.263012048627005	0.263012048627005	0.20485723563081	0.20485723563081	0.333689686963327	0.333689686963327	0.325727816868378	0.189985672259688	0.302579834576856	0.237675667191481	0.248393752337397	0.202740683253738	0.264847926855933	0.264847926855933	0.230692898884055	0.202740683253738	0.35409508730113	0.302853666700638	0.268745276606547	0.259825534839691	0.290510136494546	0.306448109867967	0.298831887263064	0.273406994150711	0.268677192451979	0.341177737000908	0.0891718344882839	0.0690274487819802	0.0690274487819802	0.123162728641066	0.0891718344882839	0.123162728641066	0.191516831752517	0.0331322334768313	0.129419360563179	0.0331322334768313	0.109741956714762	0.109741956714762	0.105976310512042	0.105976310512042	0.0590465094934488	0.0863916373938385	0.120203077420073	0.604161419246059
109	408	0.336886037086504	0.336886037086504	0.316047880424157	0.316047880424157	0.278399574672269	0.278399574672269	0.219411896007757	0.219411896007757	0.34575237782854	0.34575237782854	0.347633578771707	0.205136900188383	0.32437556887565	0.251807712091865	0.266419103933077	0.212790310363693	0.277048752029329	0.277048752029329	0.24853007650716	0.212790310363693	0.363475628588514	0.321229417857139	0.281171755770974	0.271229510856111	0.299152446794977	0.320561814115124	0.311322393736211	0.285462830513094	0.285286322425177	0.351437541062287	0.0933606952699671	0.0713281060293708	0.0713281060293708	0.125942850284918	0.0933606952699671	0.125942850284918	0.194651116530558	0.0352426908969744	0.13154735507271	0.0352426908969744	0.110220542491886	0.110220542491886	0.106861413856993	0.106861413856993	0.0596394486320355	0.0885172099579714	0.123159974635591	0.60708774578676
110	409	0.352757170684508	0.352757170684508	0.33207957702664	0.33207957702664	0.293936339943466	0.293936339943466	0.234160931771038	0.234160931771038	0.357867899937173	0.357867899937173	0.369391018211027	0.220435335513448	0.346087121524577	0.266031819926803	0.284431853056249	0.223043575193984	0.289439990336508	0.289439990336508	0.266509171997728	0.223043575193984	0.372954378027722	0.339518849439327	0.293747710192654	0.28267249792253	0.307904646258956	0.334721117780003	0.323879313913671	0.297607635846146	0.301898616440743	0.36173563465368	0.0976351129052963	0.0736708573138337	0.0736708573138337	0.128732803517244	0.0976351129052963	0.128732803517244	0.197837638949207	0.0374497936925832	0.133718661624746	0.0374497936925832	0.110787263693958	0.110787263693958	0.107822181098453	0.107822181098453	0.0602729876678209	0.0906745471540135	0.126151219298057	0.609884567480441
111	410	0.368483081227412	0.368483081227412	0.347943001715414	0.347943001715414	0.309489571027767	0.309489571027767	0.248989702719688	0.248989702719688	0.369932608733998	0.369932608733998	0.390732874366238	0.235750491911871	0.367454717382656	0.280220903853002	0.302233412039245	0.233453755287746	0.301949880931127	0.301949880931127	0.284458346722272	0.233453755287746	0.382476946774329	0.357511692460083	0.306376204687435	0.294052319193447	0.316719708841624	0.348796045385695	0.336390503101118	0.309740626764602	0.318342840293684	0.37199134220055	0.101987581104034	0.0760550402834339	0.0760550402834339	0.131528384928176	0.101987581104034	0.131528384928176	0.201114456593416	0.0397602700001785	0.135966412292293	0.0397602700001785	0.111492818638022	0.111492818638022	0.108894883728558	0.108894883728558	0.0609627458458883	0.0928575889110201	0.129170165342188	0.612455759981876
112	411	0.383894616492056	0.383894616492056	0.363465342171333	0.363465342171333	0.324926494512339	0.324926494512339	0.263783568652741	0.263783568652741	0.381842859663784	0.381842859663784	0.411391886417243	0.250951883060639	0.388218581308904	0.294247877027171	0.319625193214396	0.243974128188118	0.314506662966846	0.314506662966846	0.302205762047307	0.243974128188118	0.391988945983912	0.374997677932287	0.318960304071165	0.305266797823362	0.325550608498122	0.362656621455294	0.348743816604223	0.321761019883202	0.334447759779008	0.382123988128363	0.106410593575945	0.078479992586236	0.078479992586236	0.134325391107843	0.106410593575945	0.134325391107843	0.204519627048137	0.042180847956281	0.138323739148354	0.042180847956281	0.112387905641123	0.112387905641123	0.110115793239448	0.110115793239448	0.0617243424113212	0.0950602751580464	0.132210166702701	0.614705198945838
113	412	0.398822624255276	0.398822624255276	0.378473786075247	0.378473786075247	0.340114336984352	0.340114336984352	0.278427889369233	0.278427889369233	0.393495008171302	0.393495008171302	0.431100793543943	0.265909022636738	0.408118938162338	0.307985652606015	0.336408608914033	0.254557971438235	0.327038575597323	0.327038575597323	0.319579579339347	0.254557971438235	0.401435986812044	0.391766536868822	0.331403073159694	0.316213756966774	0.334350319183589	0.376172870511891	0.360827109728658	0.333568031816681	0.350042140691723	0.392052896862582	0.11089664403079	0.0809450518703049	0.0809450518703049	0.137119618646376	0.11089664403079	0.137119618646376	0.208091207898323	0.0447182556974112	0.140823774265936	0.0447182556974112	0.113523223020304	0.113523223020304	0.111521181123258	0.111521181123258	0.0625733966092027	0.0972765458241473	0.135264577314309	0.616536760027099
114	413	0.413097952293912	0.413097952293912	0.392795521108008	0.392795521108008	0.354920325030975	0.354920325030975	0.292808024668199	0.292808024668199	0.404785409701322	0.404785409701322	0.449592334926239	0.280491424317157	0.426896012801976	0.321307143746242	0.352385071470488	0.265158562581236	0.339473857976217	0.339473857976217	0.336407959964907	0.265158562581236	0.410763680414303	0.407608000282568	0.34360757676887	0.326791019778184	0.343071814853166	0.38921481707858	0.372528237780095	0.345060879179779	0.364954748826837	0.401697392828674	0.115438226178334	0.0834495557837054	0.0834495557837054	0.139906864133906	0.115438226178334	0.139906864133906	0.211867256728925	0.04737922136009	0.143499649718043	0.04737922136009	0.114949469092611	0.114949469092611	0.113147318872127	0.113147318872127	0.0635255276846164	0.0995003408383783	0.13832675111173	0.617854318880434
115	414	0.427671240100822	0.427671240100822	0.407324439724175	0.407324439724175	0.370322333313218	0.370322333313218	0.30777348007567	0.30777348007567	0.416289709612152	0.416289709612152	0.468163522958616	0.295480553681168	0.445914441827536	0.334900578491861	0.368501592090268	0.276243203414939	0.352538366308331	0.352538366308331	0.353877385780601	0.276243203414939	0.420390759640392	0.423532939806181	0.356301334403349	0.337363708374046	0.351987961126377	0.402530651722836	0.384474920967778	0.356892977601404	0.380067224320789	0.41147792496833	0.120165867721447	0.0859754124808917	0.0859754124808917	0.142599040100195	0.120165867721447	0.142599040100195	0.215784738639285	0.0501342152106804	0.146020584569166	0.0501342152106804	0.116321965781907	0.116321965781907	0.114864437068193	0.114864437068193	0.0644634714255146	0.101767493291871	0.141498905869681	0.619122134331692
116	415	0.44343911040899	0.44343911040899	0.422920094187992	0.422920094187992	0.387192203111961	0.387192203111961	0.324081188264006	0.324081188264006	0.428552506794881	0.428552506794881	0.488081696571202	0.311604636641565	0.466481495672226	0.349421044759515	0.385688496873918	0.288209066038022	0.366846785275264	0.366846785275264	0.373059490761891	0.288209066038022	0.430687128417192	0.440530982602206	0.370130827877445	0.348321925161985	0.361354858069883	0.416821558217853	0.397259450095326	0.369661328782789	0.396227557583381	0.421796922512823	0.125182754146763	0.0885101648524356	0.0885101648524356	0.145137543971357	0.125182754146763	0.145137543971357	0.219750823522471	0.0529538079446857	0.148106523525338	0.0529538079446857	0.117329626861984	0.117329626861984	0.116534141001743	0.116534141001743	0.065283576989585	0.104111715064806	0.144863494742902	0.620791708831505
117	416	0.460151385855443	0.460151385855443	0.439358161894836	0.439358161894836	0.405238110944175	0.405238110944175	0.341477649751732	0.341477649751732	0.441423586993443	0.441423586993443	0.509035084747371	0.328653327375615	0.488251349945295	0.364691745514871	0.403722170494819	0.300904233444907	0.38216059674587	0.38216059674587	0.393610164453562	0.300904233444907	0.441525154516042	0.458359992978364	0.384877565471486	0.35960096373325	0.371100331309531	0.431887050895308	0.410716536359971	0.383180528447152	0.413214039819662	0.432546680321992	0.130440365839681	0.0910616026505778	0.0910616026505778	0.147562399682045	0.130440365839681	0.147562399682045	0.223758876154024	0.0558448783423369	0.149866687121869	0.0558448783423369	0.118073538424785	0.118073538424785	0.118179764227138	0.118179764227138	0.0660218836765141	0.106523764269813	0.148384224736151	0.622747783471819
118	417	0.477557889077208	0.477557889077208	0.456414320240085	0.456414320240085	0.424168233326831	0.424168233326831	0.359709365057373	0.359709365057373	0.454752735951778	0.454752735951778	0.530711916470493	0.346416280060584	0.510878180255996	0.380535883723592	0.422378997626355	0.314176788630016	0.398241282589003	0.398241282589003	0.415185296400402	0.314176788630016	0.45277720570828	0.476777835242375	0.400323055465802	0.37113611767909	0.381152206471168	0.447526644086879	0.424680890958948	0.397265172317715	0.430804962234681	0.443619493255674	0.135890183185604	0.0936375156275593	0.0936375156275593	0.149913631166913	0.135890183185604	0.149913631166913	0.227802261309483	0.0588143051838651	0.151410295894073	0.0588143051838651	0.11865478656225	0.11865478656225	0.119824640298735	0.119824640298735	0.0667144307859885	0.10899439901952	0.152024802854182	0.62487509934458
119	418	0.495408442711312	0.495408442711312	0.473864246619115	0.473864246619115	0.443690746776902	0.443690746776902	0.378522834699456	0.378522834699456	0.468389739413821	0.468389739413821	0.55280042072394	0.364683148873738	0.534016162213579	0.396776662351341	0.441435362941906	0.327874814587772	0.414850324673517	0.414850324673517	0.437440776147196	0.327874814587772	0.464315649765243	0.495542373701959	0.416248806140723	0.382862680590757	0.391438309180644	0.463539852124241	0.43898722508949	0.411729856117698	0.448778616033487	0.454907656173708	0.141483686569933	0.096245693535621	0.096245693535621	0.152231262360616	0.141483686569933	0.152231262360616	0.231874343764391	0.0618689672495014	0.152846570377263	0.0618689672495014	0.119174457366321	0.119174457366321	0.121492102770895	0.121492102770895	0.0673972576176947	0.111514377426556	0.155748936101749	0.627058397541736
120	419	0.513452869394782	0.513452869394782	0.491483618427305	0.491483618427305	0.463513827811358	0.463513827811358	0.397664559196507	0.397664559196507	0.482184383123512	0.482184383123512	0.574988826491084	0.383243587992344	0.557319471427296	0.413237284363784	0.460667651114856	0.341846394312598	0.431749204868266	0.431749204868266	0.460032493238732	0.341846394312598	0.476012854458271	0.514411472664837	0.432436325776578	0.394715946059499	0.401886465063804	0.479726189339071	0.45347024994883	0.42638917557032	0.466913292421131	0.466303463935931	0.147172356378069	0.0988939261270037	0.0988939261270037	0.154555317197809	0.147172356378069	0.154555317197809	0.235968488294287	0.0650157433194766	0.154284731106751	0.0650157433194766	0.119733636928939	0.119733636928939	0.123205485197976	0.123205485197976	0.0681064034713192	0.11407445760355	0.159520331483609	0.629182419155233
121	420	0.531440991764646	0.531440991764646	0.50904811306003	0.50904811306003	0.483345652947172	0.483345652947172	0.416881039067051	0.416881039067051	0.495986452824786	0.495986452824786	0.596965362755297	0.401887251593669	0.580442283506396	0.429740952726584	0.479852246818587	0.355939610798915	0.448699405042104	0.448699405042104	0.482616337219794	0.355939610798915	0.4877411875587	0.533142996438728	0.448667122653696	0.406631207676568	0.412424499746497	0.495885170063045	0.467964676734203	0.441057726398802	0.484987282602662	0.477699211402182	0.152907672995415	0.101590003153948	0.101590003153948	0.156925819613145	0.152907672995415	0.156925819613145	0.240078059674713	0.068261512174022	0.155833998617849	0.068261512174022	0.120433411342046	0.120433411342046	0.124988121134337	0.124988121134337	0.0688779076465484	0.116665397663131	0.163302696004516	0.631131905277017
122	421	0.549122632457929	0.549122632457929	0.526333407912669	0.526333407912669	0.502894398701313	0.502894398701313	0.435918774829614	0.435918774829614	0.509645734261581	0.509645734261581	0.618418258499951	0.420403793854978	0.603038774060132	0.446110870405406	0.498765534726481	0.370002547041147	0.465462407063885	0.465462407063885	0.50484819763517	0.370002547041147	0.499373016837869	0.551494809331353	0.464722705052408	0.418543759033212	0.42298023885457	0.511816308627841	0.482305216642841	0.455550104326363	0.502778877783128	0.488987193432297	0.158641116807372	0.104341714368696	0.104341714368696	0.159382793541278	0.158641116807372	0.159382793541278	0.244196422681209	0.0716131525933684	0.157603593445871	0.0716131525933684	0.121374866697582	0.121374866697582	0.126863344134338	0.126863344134338	0.069747809443069	0.119277955717928	0.167059736669226	0.632791596999035
123	422	0.56624761411166	0.56624761411166	0.543115180380599	0.543115180380599	0.521868241590753	0.521868241590753	0.454524267002722	0.454524267002722	0.523012013177835	0.523012013177835	0.639035742708418	0.438582868953539	0.624763118697753	0.462170240365912	0.517183899511921	0.383883286033715	0.481799692802463	0.481799692802463	0.526383964029645	0.383883286033715	0.510780710067117	0.569224775650431	0.480384581253044	0.430388893720682	0.43348150801387	0.527319119365133	0.496326580871979	0.469680905076225	0.520066369167581	0.500059704886116	0.164324168199341	0.107156849523487	0.107156849523487	0.161966262916863	0.164324168199341	0.161966262916863	0.248316942089316	0.0750775433577469	0.159702736126128	0.0750775433577469	0.12265908908749	0.12265908908749	0.128854487752338	0.128854487752338	0.0707521481605673	0.121902889880569	0.170755160482493	0.634046235413234
124	423	0.582565759362866	0.582565759362866	0.559169107859197	0.559169107859197	0.539975358132465	0.539975358132465	0.4724440161049	0.4724440161049	0.535935075317485	0.535935075317485	0.658506044364069	0.456214131066617	0.645269493028512	0.477742265573769	0.534883725848289	0.397429910771043	0.497472744126692	0.497472744126692	0.546879525948007	0.397429910771043	0.521836635017781	0.586090759703683	0.495434259535931	0.442101905330229	0.443856132850246	0.5421931166066	0.50986348061885	0.483264724371607	0.536628047961068	0.510809040623475	0.169908307556723	0.110043198370562	0.110043198370562	0.164716251674554	0.169908307556723	0.164716251674554	0.252432982674575	0.0786615632473886	0.162240647193934	0.0786615632473886	0.124387164603709	0.124387164603709	0.130984885542696	0.130984885542696	0.07192696309873	0.124530958263684	0.174352674449072	0.634780561611559
125	424	0.597826890848572	0.597826890848572	0.57427086774384	0.57427086774384	0.556923924843419	0.556923924843419	0.489424522654676	0.489424522654676	0.548264706424467	0.548264706424467	0.676517392450276	0.473087234371479	0.664212072661659	0.492650148994639	0.551641398408967	0.410490504247552	0.512243042905426	0.512243042905426	0.565990772935041	0.410490504247552	0.5324131594612	0.601850625798829	0.509653248181401	0.453618087453101	0.454031938989545	0.556237814683917	0.522750627080687	0.49611615793573	0.55224220536864	0.521127495504214	0.175345015264921	0.113008550662163	0.113008550662163	0.167672783749005	0.175345015264921	0.167672783749005	0.256537909212526	0.0823720910425244	0.165326547184601	0.0823720910425244	0.126660179338182	0.126660179338182	0.133277871059771	0.133277871059771	0.0733082935572435	0.127152918979902	0.17781598557372	0.634879316685958
126	425	0.611780831205808	0.611780831205808	0.588196137429906	0.588196137429906	0.572422118240586	0.572422118240586	0.505212287170573	0.505212287170573	0.559850692242721	0.559850692242721	0.692758015950411	0.488991833045391	0.681245033206445	0.506717093594187	0.567233301867337	0.422913149457665	0.525872071007519	0.525872071007519	0.583373594535534	0.422913149457665	0.542382651168711	0.61626223824359	0.522823055469782	0.464872733680549	0.463936752057613	0.569252727928761	0.534822731454725	0.508049801491812	0.566687132595345	0.530907364388169	0.180585771709336	0.116060696150531	0.116060696150531	0.170875883074871	0.180585771709336	0.170875883074871	0.260625086478711	0.0862160055233854	0.169069656633441	0.0862160055233854	0.12957921938285	0.12957921938285	0.135756777857922	0.135756777857922	0.0749321788357943	0.12975953014185	0.18110880086119	0.634227241728377
127	426	0.624999812302982	0.624999812302982	0.601437567617707	0.601437567617707	0.58722770458024	0.58722770458024	0.520544485069805	0.520544485069805	0.571036022427651	0.571036022427651	0.707877976590864	0.504540490285816	0.697102914547599	0.520362900070402	0.582138033696413	0.43526595166095	0.539085419923027	0.539085419923027	0.599941233299991	0.43526595166095	0.552033571679134	0.629804376372007	0.535495370311132	0.475963590561828	0.473714047822848	0.581654818088968	0.546387379600155	0.519472472171034	0.580394632698988	0.540253091267558	0.185781515124697	0.119136425232531	0.119136425232531	0.174197806304239	0.185781515124697	0.174197806304239	0.264760779047932	0.0901869205068953	0.173188959824054	0.0901869205068953	0.132936308085217	0.132936308085217	0.138392048468337	0.138392048468337	0.0768087499703658	0.132439203841718	0.184358189979837	0.633509817774913
128	427	0.638191339949604	0.638191339949604	0.614614150019119	0.614614150019119	0.602234653301896	0.602234653301896	0.536256028129573	0.536256028129573	0.582245757571904	0.582245757571904	0.722709340303275	0.520423868889551	0.712719955426052	0.534098954929438	0.596962201856733	0.448142415103275	0.552693086915107	0.552693086915107	0.61676094606495	0.448142415103275	0.561726175436545	0.643105232151993	0.548328207743458	0.487035708042742	0.483552725734949	0.593981378852163	0.557860615469616	0.530897211802356	0.593936201172975	0.549365586714986	0.191099899994311	0.122180567509613	0.122180567509613	0.177498221423775	0.191099899994311	0.177498221423775	0.269002296682515	0.094272947241926	0.177352467188613	0.094272947241926	0.136462962499314	0.136462962499314	0.141135753859348	0.141135753859348	0.0789031748239957	0.135266746221642	0.187698713177099	0.63335885221006
129	428	0.65130814769435	0.65130814769435	0.627691073546865	0.627691073546865	0.617355445697388	0.617355445697388	0.552240021408382	0.552240021408382	0.593452789825275	0.593452789825275	0.737213342378897	0.536548772432864	0.728049879735356	0.547885839849207	0.611674206752966	0.461428721258517	0.56658316251227	0.56658316251227	0.633719643804243	0.461428721258517	0.571440519570168	0.656146788842066	0.56126256523902	0.498095334809365	0.493448746941718	0.606212422459699	0.569239837400514	0.542297953155672	0.607299667875764	0.558281845460871	0.196517481076446	0.125212971540889	0.125212971540889	0.180798269370006	0.196517481076446	0.180798269370006	0.273329571939283	0.0984727106566309	0.181592938485296	0.0984727106566309	0.140169509276869	0.140169509276869	0.143983670241037	0.143983670241037	0.0811840479369514	0.138212506469179	0.191105313326356	0.633578575648358
130	429	0.664302969085894	0.664302969085894	0.640633527113667	0.640633527113667	0.632502563058549	0.632502563058549	0.568389569964742	0.568389569964742	0.604630011337561	0.604630011337561	0.75135121810898	0.552822004492029	0.743046411369063	0.561684136507623	0.626242448789784	0.47501105160055	0.580643737243025	0.580643737243025	0.650704237491703	0.47501105160055	0.581156661209228	0.668911029700749	0.574239440270076	0.509148719547769	0.503398072590956	0.618327961152932	0.580522443730253	0.553648629000876	0.620472862665811	0.567038862235629	0.202010813129371	0.128253485885474	0.128253485885474	0.184119091079456	0.202010813129371	0.184119091079456	0.277722537375061	0.102784835679163	0.185943133472279	0.102784835679163	0.144066275069614	0.144066275069614	0.146931573823485	0.146931573823485	0.0836199638495006	0.141246833771883	0.194552933300988	0.633973218704347
131	430	0.677128537672914	0.677128537672914	0.653406699632248	0.653406699632248	0.647588486677213	0.647588486677213	0.584597778857159	0.584597778857159	0.61575031425856	0.61575031425856	0.765084202784776	0.569150368643313	0.757663274220726	0.575454426582596	0.640635328371856	0.48877558760325	0.59476290163588	0.59476290163588	0.667601638101161	0.48877558760325	0.59085465748295	0.681379937986561	0.587199830308885	0.520202110944028	0.513396663830466	0.630308007173217	0.591705832796238	0.56492317210786	0.633443615401575	0.575673631769678	0.207556450911353	0.131321959102481	0.131321959102481	0.187481827488653	0.207556450911353	0.187481827488653	0.282161125546675	0.107207947237677	0.190435811907738	0.107207947237677	0.148163586529277	0.148163586529277	0.149975240816771	0.149975240816771	0.0861795171019108	0.144340077317309	0.198016515974374	0.634347011992567
132	431	0.689737587004084	0.689737587004084	0.66597578001533	0.66597578001533	0.662525697845214	0.662525697845214	0.60075775314414	0.60075775314414	0.626786590738067	0.626786590738067	0.778373531697536	0.585440668462987	0.771854192183897	0.589157291752041	0.654821245903853	0.502608510740493	0.608828746219344	0.608828746219344	0.684298756606451	0.502608510740493	0.600514565520558	0.693535496958023	0.600084732827705	0.531261757684217	0.523440481808051	0.642132572761909	0.602787402935873	0.576095515246519	0.646199755941511	0.584223148793436	0.213130949180661	0.134438239751024	0.134438239751024	0.19090761953412	0.213130949180661	0.19090761953412	0.286625269010948	0.111740670260325	0.19510373354985	0.111740670260325	0.152471770307589	0.152471770307589	0.153110447430977	0.153110447430977	0.0888313022344497	0.147462586293012	0.201471004219896	0.63450418612756
133	432	0.70208285062808	0.70208285062808	0.678305957175637	0.678305957175637	0.677226677854386	0.677226677854386	0.616762597884192	0.616762597884192	0.637711732925878	0.637711732925878	0.79118044013851	0.601599707527322	0.785572889152128	0.602753313693868	0.668768601790447	0.516396002486155	0.622729361521928	0.622729361521928	0.700682503981404	0.516396002486155	0.610116442451277	0.705359689873656	0.612835145298796	0.542333908454407	0.533525487671512	0.653781670160363	0.613764552486564	0.587139591186746	0.658729114144077	0.592724408037319	0.218710862695563	0.137622176390216	0.137622176390216	0.194417608152384	0.218710862695563	0.194417608152384	0.291094900324706	0.116381629675261	0.199979658156792	0.116381629675261	0.15700115305628	0.15700115305628	0.156332969876184	0.156332969876184	0.0915439137873849	0.150584709886546	0.204891340910932	0.634248971723864
134	433	0.714117062093577	0.714117062093577	0.69036242002589	0.69036242002589	0.691603907996563	0.691603907996563	0.632505418135824	0.632505418135824	0.648498632971791	0.648498632971791	0.803466163398949	0.617534289412588	0.798773089018972	0.616203074085991	0.682445796436306	0.530024244314109	0.636352838072139	0.636352838072139	0.716639791199854	0.530024244314109	0.619640345404332	0.71683449999198	0.625392065194416	0.553424811940673	0.543647642568651	0.665235311609934	0.624634679785713	0.598029332698435	0.67101951986773	0.601214404231747	0.224272746214326	0.14089361757917	0.14089361757917	0.198032934279971	0.224272746214326	0.198032934279971	0.295549952044773	0.121129450410638	0.205096345486739	0.121129450410638	0.161762061427079	0.161762061427079	0.159638584362471	0.159638584362471	0.0942859463009838	0.153676797285467	0.208252468920863	0.633385599396021
135	434	0.725792954949251	0.725792954949251	0.702110357478812	0.702110357478812	0.705569869563579	0.705569869563579	0.647879318957541	0.647879318957541	0.659120183025601	0.659120183025601	0.815191936770106	0.633151217695055	0.811408515677981	0.629467154606322	0.695821230246101	0.543379417698233	0.649587266398487	0.649587266398487	0.732057529235632	0.543379417698233	0.629066331508947	0.727941910571516	0.637696489986824	0.564540716829088	0.553802907647271	0.676473509351977	0.635395183170728	0.60873867255148	0.683058802970927	0.609730132107135	0.22979315449522	0.144272411877001	0.144272411877001	0.201774738853405	0.22979315449522	0.201774738853405	0.299970356727973	0.12598275739461	0.210486555297869	0.12598275739461	0.166764822071716	0.166764822071716	0.163023067099919	0.163023067099919	0.0970259943155143	0.15670919767733	0.21152933112307	0.63171829975857
136	435	0.737063262743777	0.737063262743777	0.713514958447125	0.713514958447125	0.719037043847267	0.719037043847267	0.662777405407852	0.662777405407852	0.669549275237105	0.669549275237105	0.826318995543231	0.648357295950993	0.823432893022708	0.642506136932772	0.708863303624504	0.556347704112402	0.662320737029482	0.662320737029482	0.746822629062571	0.556347704112402	0.638374457894347	0.738663904870784	0.649689417148278	0.575687871805725	0.563987244055173	0.687476275627848	0.646043460979011	0.619241543515773	0.694834793312126	0.618308586393901	0.235248642296512	0.147778407842822	0.147778407842822	0.205664162809212	0.235248642296512	0.205664162809212	0.304336046931132	0.13094017555533	0.216183047348358	0.13094017555533	0.172019761641921	0.172019761641921	0.16648219429861	0.16648219429861	0.0997326523712437	0.159652260249689	0.214696870390931	0.629051303426052
137	436	0.747880719025831	0.747880719025831	0.724541411843553	0.724541411843553	0.731917912139462	0.731917912139462	0.677092782545263	0.677092782545263	0.6797588017561	0.6797588017561	0.836808575009574	0.663059327756672	0.834799944946704	0.655280602743256	0.721540416976184	0.568815285030491	0.674441340493631	0.674441340493631	0.760822001654503	0.568815285030491	0.647544781689756	0.748982466148306	0.661311844151037	0.586872525556658	0.57419661294016	0.6982236226789	0.656576911547968	0.629511878361209	0.706335320749782	0.626986761822464	0.240615764376471	0.151431454035747	0.151431454035747	0.209722347083918	0.240615764376471	0.209722347083918	0.308626955211075	0.136000329820952	0.222218581396382	0.136000329820952	0.177537206789424	0.177537206789424	0.170011742168624	0.170011742168624	0.10237451500844	0.1624763341901	0.217730029597828	0.625188841013007
138	437	0.758198057344089	0.758198057344089	0.735154906580817	0.735154906580817	0.744124955731997	0.744124955731997	0.690718555428283	0.690718555428283	0.689721654732382	0.689721654732382	0.846621910460388	0.677164116688363	0.845463395343522	0.667751133715684	0.733820970705812	0.580668341926376	0.685837167319446	0.685837167319446	0.773942557985261	0.580668341926376	0.656557360024399	0.758879577662601	0.67250476846736	0.598100926767961	0.584426975450034	0.70869556274649	0.666992933215003	0.639523609857681	0.717548215142354	0.63580165312324	0.245871075493364	0.155251399014888	0.155251399014888	0.213970432614048	0.245871075493364	0.213970432614048	0.312823014124624	0.141161845119629	0.228625917200118	0.141161845119629	0.183327484165955	0.183327484165955	0.173607486920041	0.173607486920041	0.10492017676737	0.165151768686118	0.22060375161714	0.619935143133975
139	438	0.767968011247225	0.767968011247225	0.745320631571641	0.745320631571641	0.755570655916705	0.755570655916705	0.703547829115417	0.703547829115417	0.699410726315747	0.699410726315747	0.855720237186922	0.690578466322335	0.855376968106715	0.679878311527969	0.745673365218058	0.591793056273932	0.696396308035433	0.696396308035433	0.786071209028678	0.591793056273932	0.665392250027501	0.76833722267219	0.683209187569505	0.609379324125707	0.594674292732598	0.718872108071973	0.677288924317521	0.649250670775083	0.728461306348298	0.644790255026647	0.25099113040546	0.15925809133936	0.15925809133936	0.218429560336128	0.25099113040546	0.218429560336128	0.316904156228606	0.146423346379513	0.235437814517742	0.146423346379513	0.189400920423244	0.189400920423244	0.177265204762942	0.177265204762942	0.107338232188302	0.167648912925296	0.223292979322248	0.613094440403497
140	439	0.777143732970011	0.777143732970011	0.755013811416771	0.755013811416771	0.766247136983702	0.766247136983702	0.715771966221485	0.715771966221485	0.708934296331704	0.708934296331704	0.863756411597147	0.703603658650205	0.864268014521173	0.691895098050925	0.757162635357097	0.602489437975183	0.706206463041504	0.706206463041504	0.797209784607437	0.602489437975183	0.674134829221149	0.77712862176217	0.693462883680556	0.620974883416452	0.605137717633353	0.728737645607794	0.687499626137242	0.658645200300217	0.738989070215516	0.653924096832536	0.256033060578131	0.163491526626154	0.163491526626154	0.223195620371548	0.256033060578131	0.223195620371548	0.320878117607311	0.151967193911187	0.242971386030603	0.151967193911187	0.196118514989201	0.196118514989201	0.181107356734043	0.181107356734043	0.109768102783249	0.169977232936736	0.225787121985986	0.604273036051664
141	440	0.785745597222163	0.785745597222163	0.764256037044842	0.764256037044842	0.776251207085557	0.776251207085557	0.727656582527988	0.727656582527988	0.718400682385987	0.718400682385987	0.870525288826918	0.716570909757202	0.871993536644854	0.704015770315114	0.768371759731027	0.613112416239441	0.715464355666331	0.715464355666331	0.807493651727115	0.613112416239441	0.682867879499776	0.785109537829545	0.703361467707582	0.633071738056947	0.615964060561609	0.73830199702353	0.697649869828989	0.667700924435476	0.749081445750509	0.663134383584049	0.261066655638008	0.167955778485604	0.167955778485604	0.228312153711162	0.261066655638008	0.228312153711162	0.324775920289334	0.157926339765676	0.251416561669704	0.157926339765676	0.20372900131378	0.20372900131378	0.18522806314295	0.18522806314295	0.112351902933921	0.172181986520427	0.228111170575322	0.593435291169923
142	441	0.793827171264774	0.793827171264774	0.77308204686041	0.77308204686041	0.785652373307789	0.785652373307789	0.73920616284346	0.73920616284346	0.727782833298728	0.727782833298728	0.87620110225932	0.72943192436002	0.878701734530909	0.716172882738073	0.779296054390402	0.623630551501514	0.724221610831565	0.724221610831565	0.817010027135886	0.623630551501514	0.691567564551123	0.792385767600692	0.712932680148821	0.645551588178554	0.627070769010873	0.747583326636227	0.707722188539823	0.676454156174137	0.75877945754963	0.672397623626534	0.266087457585246	0.17261681246684	0.17261681246684	0.233721777595692	0.266087457585246	0.233721777595692	0.328612425747956	0.164225296481806	0.260615327067707	0.164225296481806	0.212074307081779	0.212074307081779	0.189580589109086	0.189580589109086	0.115062266485131	0.174287210520255	0.230293440504828	0.58092252316485
143	442	0.801442022358936	0.801442022358936	0.781526579268029	0.781526579268029	0.794520142735918	0.794520142735918	0.750425191976438	0.750425191976438	0.737053697890061	0.737053697890061	0.880958085277435	0.742138407175351	0.884540808232489	0.728298989737341	0.789930835385774	0.634012404196207	0.732529853458858	0.732529853458858	0.82584612758192	0.634012404196207	0.700210048062934	0.799063107801993	0.722204261502514	0.658296133912633	0.638375290474655	0.756599798762931	0.717699115416805	0.684941208509478	0.768124130209236	0.681690325305341	0.271091008420001	0.17744059411899	0.17744059411899	0.239367109265861	0.271091008420001	0.239367109265861	0.33240249545646	0.170788576598401	0.270409667857273	0.170788576598401	0.220996359977993	0.220996359977993	0.194118199751869	0.194118199751869	0.117871827281692	0.17631694178011	0.23236224718908	0.567076049443018
144	443	0.808643717765742	0.808643717765742	0.789624372672254	0.789624372672254	0.80292402245546	0.80292402245546	0.761318154735456	0.761318154735456	0.746186224980119	0.746186224980119	0.884970471264347	0.754642062919886	0.889658957802748	0.740326645730454	0.800271418767698	0.644226534758329	0.740440708469862	0.740440708469862	0.834089169813391	0.644226534758329	0.70877149372295	0.805247355159828	0.731203952266898	0.671187075390549	0.649795072446464	0.765369577720691	0.727563183606995	0.693198394434777	0.777156488325681	0.690988996965818	0.276072850142427	0.182393088991181	0.182393088991181	0.24519076596239	0.276072850142427	0.24519076596239	0.336160990888128	0.177540692654285	0.280641569671066	0.177540692654285	0.230337087687217	0.230337087687217	0.19879416019072	0.19879416019072	0.120753219168419	0.17829521714388	0.234345906042652	0.552237187411003
145	444	0.815485824746287	0.815485824746287	0.79741016547764	0.79741016547764	0.810933519551936	0.810933519551936	0.77188953592905	0.77188953592905	0.755153363389036	0.755153363389036	0.888412493603138	0.766894596310318	0.894204383294835	0.752188405134951	0.810313120586727	0.654241503622687	0.748005800786228	0.748005800786228	0.841826370578469	0.654241503622687	0.717228065218915	0.811044306400578	0.739959492940213	0.684106112743661	0.661247562419808	0.773910827826552	0.737296926257455	0.70126202694331	0.78591755649532	0.700270146953315	0.28102852475268	0.187440262632542	0.187440262632542	0.251135364926003	0.28102852475268	0.251135364926003	0.339902773516241	0.184406157188284	0.291153018141745	0.184406157188284	0.239938417894248	0.239938417894248	0.203561735545059	0.203561735545059	0.123679075990123	0.180246073455453	0.236272732480118	0.53674725447538
146	445	0.822021910561662	0.822021910561662	0.804918696088741	0.804918696088741	0.818618141110865	0.818618141110865	0.782143820365753	0.782143820365753	0.763928061936945	0.763928061936945	0.891458385676893	0.77884771206334	0.898325284761903	0.763816822368368	0.820051256893415	0.664025871224087	0.755276755329609	0.755276755329609	0.849144946625327	0.664025871224087	0.725555926238571	0.816559758250622	0.748498624020698	0.696934946103333	0.672650207888198	0.782241713397563	0.746882876515245	0.709168419028357	0.794448359314509	0.70951028361318	0.285953574250915	0.192548080592202	0.192548080592202	0.25714352339742	0.285953574250915	0.25714352339742	0.343642704814082	0.191309482739221	0.301785998901973	0.191309482739221	0.249642278283882	0.249642278283882	0.208374190934307	0.208374190934307	0.126622031591619	0.182193547558718	0.238171041916053	0.520947568042723
147	446	0.828305542472962	0.828305542472962	0.812184702910112	0.812184702910112	0.826047394217764	0.826047394217764	0.792085492854101	0.792085492854101	0.77248326944398	0.77248326944398	0.894282380868693	0.790453114895644	0.902169862257104	0.775144451848242	0.829481143738315	0.673548197997336	0.762305197021655	0.762305197021655	0.856132114702138	0.673548197997336	0.73373124046966	0.82189950743634	0.756849086006592	0.709555275600926	0.683920456345141	0.790380398750768	0.756303567527426	0.716953883683194	0.802789921379601	0.718685915290763	0.290843540637288	0.197682508419288	0.197682508419288	0.263157858617366	0.290843540637288	0.263157858617366	0.347395646254932	0.198175181845922	0.312382497584412	0.198175181845922	0.259290596540914	0.259290596540914	0.213184791477883	0.213184791477883	0.12955471981772	0.184161676297562	0.240069149765031	0.505179445519607
148	447	0.834390287741279	0.834390287741279	0.819242924346308	0.819242924346308	0.833290785958153	0.833290785958153	0.80171903820263	0.80171903820263	0.780791934730274	0.780791934730274	0.897058712561624	0.801662509523921	0.905886315833589	0.786103847992112	0.83859809717198	0.682777044377242	0.76914275078402	0.76914275078402	0.862875091557073	0.682777044377242	0.741730171599924	0.827169350684113	0.765038619396134	0.721848801367802	0.694975755284146	0.798345048203217	0.765541532441059	0.724654733901099	0.810983267286953	0.727773550331414	0.295693965911953	0.202809511662929	0.202809511662929	0.269120987826561	0.295693965911953	0.269120987826561	0.351176459312073	0.204927767047211	0.322784499821723	0.204927767047211	0.268725300350141	0.268725300350141	0.217946802295207	0.217946802295207	0.13244977451324	0.186174496515874	0.241995371441627	0.489784204312607
149	448	0.840329713627707	0.840329713627707	0.826128098801884	0.826128098801884	0.840417823417551	0.840417823417551	0.811048941219873	0.811048941219873	0.788827006615959	0.788827006615959	0.899961614138767	0.812427600664866	0.909622845544511	0.796627565217514	0.847397433244966	0.691680970798611	0.775841041538355	0.775841041538355	0.869461093938304	0.691680970798611	0.749528883317107	0.832475084720321	0.773094964687563	0.733697223535323	0.705733552198723	0.806153826071955	0.774579304403204	0.73230728267535	0.81906942163292	0.73674969708048	0.300500392075067	0.207895055872253	0.207895055872253	0.274975528265728	0.300500392075067	0.274975528265728	0.355000005458788	0.211491750881912	0.332833991246568	0.211491750881912	0.277788317396359	0.277788317396359	0.222613488505701	0.222613488505701	0.13527982952299	0.188256045057541	0.243978022360415	0.475103161828297
150	449	0.846177387393337	0.846177387393337	0.832874964681393	0.832874964681393	0.847498013681475	0.847498013681475	0.820079686714366	0.820079686714366	0.796561433921171	0.796561433921171	0.903165318983205	0.822700093035168	0.91352765144302	0.806648157941986	0.855874468007824	0.700228537696251	0.78245169420631	0.78245169420631	0.875977338594003	0.700228537696251	0.757103539308951	0.837922506271344	0.781045862379117	0.744982242234851	0.716111294582381	0.813824896674029	0.783399416560922	0.739947842999224	0.827089409013855	0.745590863883312	0.305258361126783	0.212905106596389	0.212905106596389	0.280664097175589	0.305258361126783	0.280664097175589	0.358881146168358	0.21779164588885	0.342372957491609	0.21779164588885	0.286321575364362	0.286321575364362	0.227138115228783	0.227138115228783	0.138017518691786	0.190430358766454	0.246045417935969	0.461477635473252
151	450	0.851986876299265	0.851986876299265	0.839518260389392	0.839518260389392	0.854600863835446	0.854600863835446	0.828815759494645	0.828815759494645	0.803968165466041	0.803968165466041	0.906844060478023	0.832431691351522	0.917748933582268	0.816098180583065	0.864024517511108	0.708388305504968	0.789026333709539	0.789026333709539	0.882511042272343	0.708388305504968	0.764430303263197	0.843617412063562	0.788919052969036	0.755585557597748	0.726026429928628	0.821376424326487	0.791984402061275	0.747612727866	0.835084254026115	0.754273559085258	0.309963415067258	0.217805629384464	0.217805629384464	0.286129311796867	0.309963415067258	0.286129311796867	0.362834742914065	0.223751964606849	0.351243384189507	0.223751964606849	0.294167001938949	0.294167001938949	0.231473947583874	0.231473947583874	0.14063547586444	0.192721474486499	0.248225873582863	0.449248942654047
152	451	0.857602834963065	0.857602834963065	0.845994503657287	0.845994503657287	0.86150597847793	0.86150597847793	0.837202421053813	0.837202421053813	0.811202882831099	0.811202882831099	0.910407616886871	0.841701967018561	0.921711634349105	0.825223799785553	0.871875524895194	0.716127899070139	0.795302523331054	0.795302523331054	0.888669568345575	0.716127899070139	0.771684089964985	0.849220237235364	0.796709663255559	0.766050592547974	0.735952649356758	0.828868173041379	0.80054327362265	0.755306231915608	0.843035549833316	0.763140622518704	0.314628196594615	0.222809525422824	0.222809525422824	0.291621982599073	0.314628196594615	0.291621982599073	0.366720036219531	0.229657163415043	0.36002518573968	0.229657163415043	0.301908622400803	0.301908622400803	0.235785554195522	0.235785554195522	0.143159651262208	0.195015486396007	0.250368271968854	0.436609307469778
153	452	0.862850745946037	0.862850745946037	0.852219114899213	0.852219114899213	0.867971426239146	0.867971426239146	0.84519455393599	0.84519455393599	0.818414613948058	0.818414613948058	0.91321916208515	0.850625409346129	0.924820329710577	0.834286972331008	0.879456783111196	0.723458628001601	0.801026424975799	0.801026424975799	0.894062628753926	0.723458628001601	0.779023706024259	0.854358830863127	0.804383647221491	0.77691894181997	0.746337802504162	0.836325251012904	0.809253978784053	0.762991946860208	0.850884235517494	0.772475623023192	0.319266015488045	0.228114416589316	0.228114416589316	0.297395000016435	0.319266015488045	0.297395000016435	0.370412604739103	0.235805046647019	0.36933014074407	0.235805046647019	0.310161756938832	0.310161756938832	0.240247820825415	0.240247820825415	0.145638076446833	0.197198517518929	0.252325084523781	0.421825502905462
154	453	0.86775541842486	0.86775541842486	0.858195186543815	0.858195186543815	0.874034410252245	0.874034410252245	0.852811074526233	0.852811074526233	0.825566327163824	0.825566327163824	0.915383022873562	0.859206099908723	0.927192670090129	0.843243937842101	0.886765632925776	0.730414579880855	0.806262561498327	0.806262561498327	0.898780963097527	0.730414579880855	0.786401152865971	0.859090110580211	0.81192498614192	0.788069563260816	0.757060574641495	0.843713838831326	0.818052452923466	0.770645131301421	0.858610354552625	0.782166162454801	0.323873414369298	0.233663349470318	0.233663349470318	0.303394101236752	0.323873414369298	0.303394101236752	0.373951817142154	0.242140148773288	0.379048031139127	0.242140148773288	0.318815275600166	0.318815275600166	0.244829488298686	0.244829488298686	0.14807650727386	0.199294647967578	0.254130009805348	0.40535066969656
155	454	0.87234166157621	0.87234166157621	0.863925811019738	0.863925811019738	0.879732133650373	0.879732133650373	0.860070899209596	0.860070899209596	0.832620990825306	0.832620990825306	0.917003526052811	0.867448120280844	0.928946305911206	0.852050935941505	0.893799415105598	0.737029842289405	0.811075455753193	0.811075455753193	0.902915310976509	0.737029842289405	0.793768431915075	0.863470994019977	0.819317661291936	0.799381414717594	0.767999651039414	0.851000117086912	0.826874631418873	0.778241043840865	0.866193950412691	0.79209984266961	0.328446935860125	0.239399370652208	0.239399370652208	0.309565023447821	0.328446935860125	0.309565023447821	0.377377042098052	0.248607004264358	0.3890686388613	0.248607004264358	0.327758048431931	0.327758048431931	0.249499297440467	0.249499297440467	0.150480699598837	0.201327957854268	0.255816746371255	0.387637948578532
156	455	0.876634284576768	0.876634284576768	0.869414080755627	0.869414080755627	0.88510179956668	0.88510179956668	0.866992944371136	0.866992944371136	0.839541573279413	0.839541573279413	0.918184998423602	0.875355552036993	0.930198887597254	0.860664206251892	0.900555470417324	0.743338502808751	0.815529630594948	0.815529630594948	0.906556411991004	0.743338502808751	0.801077544596523	0.867558398815784	0.826545653946625	0.810733454037385	0.779033716968574	0.858150266369927	0.835656449648256	0.78575494308016	0.87361506657167	0.8021642655237	0.332983122582279	0.245265526721367	0.245265526721367	0.31585350383744	0.332983122582279	0.31585350383744	0.380727648276171	0.255150147590738	0.399281745847038	0.255150147590738	0.336878945481256	0.336878945481256	0.25422598907589	0.25422598907589	0.152856409277308	0.203322527291315	0.257418992779205	0.369140480286839
157	456	0.88065809660321	0.88065809660321	0.874663088180128	0.874663088180128	0.890180611134314	0.890180611134314	0.87359612639591	0.87359612639591	0.846291042873052	0.846291042873052	0.919031766786639	0.882932476751669	0.931068065571716	0.869039988395934	0.907031139627617	0.749374649020395	0.819689608878145	0.819689608878145	0.909795005741144	0.749374649020395	0.808280492335267	0.871409242600992	0.833592945381078	0.822004639067271	0.79004145769963	0.865130467270638	0.844333842989598	0.793162087620927	0.88085374650354	0.812247032873149	0.337478517157511	0.251204864264171	0.251204864264171	0.322205279593406	0.337478517157511	0.322205279593406	0.384043004345879	0.261714113222939	0.409577134032791	0.261714113222939	0.346066836795271	0.346066836795271	0.258978304030087	0.258978304030087	0.15520939216482	0.205302436391032	0.2589704475869	0.350311405556942
158	457	0.884437906832215	0.884437906832215	0.879675925721886	0.879675925721886	0.895005771486423	0.895005771486423	0.879899361668972	0.879899361668972	0.852832367953132	0.852832367953132	0.919648157942624	0.890182975999372	0.93167149025804	0.877134521996304	0.913223763503139	0.755172368505839	0.823619913457338	0.823619913457338	0.912721831827059	0.755172368505839	0.81532927655626	0.875080443008962	0.840443516870383	0.833073927654333	0.800901558503238	0.87190690037931	0.852842746820882	0.800437736064785	0.887890033682281	0.822235746574039	0.341929662207573	0.257160429867001	0.257160429867001	0.328566087903519	0.341929662207573	0.328566087903519	0.387362478976549	0.268243435631469	0.419844585355007	0.268243435631469	0.355210592421103	0.355210592421103	0.263724983128191	0.263724983128191	0.157545404116919	0.207291765265734	0.260504809352043	0.3316038651243
159	458	0.887998524440461	0.887998524440461	0.884455685809547	0.884455685809547	0.899614483756155	0.899614483756155	0.885921566575379	0.885921566575379	0.85912851686656	0.85912851686656	0.920138498692263	0.897111131354603	0.932126812079668	0.884904046675673	0.919130682810554	0.760765748846585	0.82738506718708	0.82738506718708	0.915427629848883	0.760765748846585	0.822175898684456	0.878628917673054	0.847081349689627	0.843820277645652	0.811492704650054	0.87844574628621	0.861119096520092	0.807557147013354	0.894703971581872	0.832018008482448	0.346333100354215	0.263075270116236	0.263075270116236	0.334881665955575	0.346333100354215	0.334881665955575	0.390725440837552	0.274682649286838	0.429973881750137	0.274682649286838	0.36419908240588	0.36419908240588	0.268434767195332	0.268434767195332	0.159870200989149	0.209314594027736	0.262055776632335	0.313470999724374
160	459	0.891364758604626	0.891364758604626	0.889005460871755	0.889005460871755	0.904043951076659	0.904043951076659	0.891681657500186	0.891681657500186	0.865142457960245	0.865142457960245	0.920607115836259	0.903721024391862	0.932551681460048	0.892304802056715	0.924749238316524	0.766188877624135	0.831049592921922	0.831049592921922	0.918003139406745	0.766188877624135	0.828772360144806	0.882111584226629	0.853490425113899	0.854122646888309	0.821693581410733	0.884713185581602	0.86909882746521	0.814495579068253	0.901275603676292	0.841481420454456	0.350685374219189	0.268892431598253	0.268892431598253	0.341097750937372	0.350685374219189	0.341097750937372	0.394171258598258	0.280976288659555	0.439854805154629	0.280976288659555	0.372921176796731	0.372921176796731	0.273076397056645	0.273076397056645	0.162189538637058	0.211395002789351	0.263657047985479	0.296365950092625
161	460	0.894561418501389	0.894561418501389	0.893328343337156	0.893328343337156	0.908331376581083	0.908331376581083	0.897198550828451	0.897198550828451	0.870837159581094	0.870837159581094	0.921158336175316	0.910016736685649	0.933063748822624	0.8992930277621	0.930076770787711	0.771475842419989	0.834678013516419	0.834678013516419	0.920539100100779	0.771475842419989	0.835070662362263	0.885585360303045	0.859654724418288	0.863859993229387	0.831382874055931	0.890675398855754	0.876717875034219	0.821228290831102	0.907584973439519	0.850513584346143	0.354983026424248	0.274554960899433	0.274554960899433	0.34716008003671	0.354983026424248	0.34716008003671	0.397739300928038	0.287068888220129	0.449377137504933	0.287068888220129	0.381265745640785	0.381265745640785	0.277618613537259	0.277618613537259	0.16450917291619	0.213557071662895	0.265342321969177	0.280741856964512
162	461	0.897613313307428	0.897613313307428	0.897427425634395	0.897427425634395	0.912513963402576	0.912513963402576	0.902491162945229	0.902491162945229	0.876175590076017	0.876175590076017	0.921896486510138	0.916002349810463	0.933780664590841	0.905824963414501	0.935110620990779	0.776660730815651	0.838334851825123	0.838334851825123	0.923126251531114	0.776660730815651	0.84102280676178	0.889107163535665	0.865558228877883	0.872911274515966	0.840439267856303	0.896298566698931	0.883912174605103	0.827730540903521	0.913612124345535	0.859002102013589	0.359222599591142	0.280005904606153	0.280005904606153	0.353014390441384	0.359222599591142	0.353014390441384	0.401468936496263	0.29290498243907	0.458430660737498	0.29290498243907	0.389121658985169	0.389121658985169	0.282030157462309	0.282030157462309	0.166834859682093	0.215824880760682	0.267145297141131	0.267051861075497
163	462	0.90054525219942	0.90054525219942	0.901305800192117	0.901305800192117	0.916628914674286	0.916628914674286	0.907578410235575	0.907578410235575	0.88112071779192	0.88112071779192	0.922925893641429	0.921681945340806	0.934820079188144	0.911856848636591	0.93984812969239	0.781777630392622	0.842084630702586	0.842084630702586	0.925855333297884	0.781777630392622	0.84658079476831	0.892733911557847	0.871184919767772	0.881155448595127	0.848741448082506	0.901548869701398	0.890617661555843	0.833977587887129	0.919337099868316	0.866834575312873	0.363400636341623	0.285188309304792	0.285188309304792	0.358606419339194	0.363400636341623	0.358606419339194	0.405399533972304	0.298429105786887	0.466905156788774	0.298429105786887	0.396377786877012	0.396377786877012	0.286279769656925	0.286279769656925	0.169172354790311	0.218222510195026	0.269099672059044	0.255749103161039
164	463	0.903382044354045	0.903382044354045	0.904966559438969	0.904966559438969	0.920713433529361	0.920713433529361	0.912479209084545	0.912479209084545	0.885635511075712	0.885635511075712	0.924350884369892	0.927059604851176	0.936299643037979	0.917344923051042	0.944286637659208	0.786860628732402	0.845991873003363	0.845991873003363	0.928817085001219	0.786860628732402	0.851696627806805	0.896522522002952	0.876518778363042	0.888471473313953	0.856168100005194	0.906392488453422	0.896770271264424	0.839944690383547	0.924739943481843	0.873898606100075	0.367513679297443	0.290045221581731	0.290045221581731	0.363881903917936	0.367513679297443	0.363881903917936	0.409570462025532	0.30358579273409	0.474690407595209	0.30358579273409	0.402922999363443	0.402922999363443	0.290336190946241	0.290336190946241	0.17152741409639	0.220774040078242	0.271239145280617	0.247286723956599
165	464	0.905923151777397	0.905923151777397	0.908271171568547	0.908271171568547	0.924642951492674	0.924642951492674	0.916993861253685	0.916993861253685	0.889661813589565	0.889661813589565	0.925916039202354	0.931929806902695	0.937869212260434	0.92218031779149	0.948242396820696	0.7916606688286	0.84984437987004	0.84984437987004	0.931697847741105	0.7916606688286	0.856406212970496	0.900346588225411	0.881552551422767	0.894933656971523	0.862862984803421	0.910829598042905	0.902501325934159	0.845753672367148	0.929836078478496	0.880530372936702	0.371620238326878	0.294685964373595	0.294685964373595	0.368865678047135	0.371620238326878	0.368865678047135	0.413853847704467	0.30833614883286	0.48171783932537	0.30833614883286	0.408752965500274	0.408752965500274	0.294201925327025	0.294201925327025	0.173725738672095	0.223297539178668	0.273385679377496	0.241437994000171
166	465	0.907992995867603	0.907992995867603	0.911114592827276	0.911114592827276	0.928283376609632	0.928283376609632	0.920954659816398	0.920954659816398	0.89320094107319	0.89320094107319	0.927311378809234	0.936136742428148	0.939133909777834	0.92633581774171	0.951583009492149	0.795955175803032	0.853410757762885	0.853410757762885	0.934161053838526	0.795955175803032	0.860794050638312	0.904046744759885	0.886300658966536	0.900739837806879	0.869077265590955	0.91490217133347	0.907983135640076	0.85152314361183	0.934662342821142	0.887110677039516	0.375768688587786	0.299258985991694	0.299258985991694	0.373640188159727	0.375768688587786	0.373640188159727	0.41811272325592	0.312719073841329	0.488070071864679	0.312719073841329	0.413996850831274	0.413996850831274	0.297917486227453	0.297917486227453	0.175633793563536	0.225631703352046	0.275371904671112	0.237474566937057
167	466	0.909653824889389	0.909653824889389	0.913550147723038	0.913550147723038	0.931657626794185	0.931657626794185	0.92442850812553	0.92442850812553	0.896305069989812	0.896305069989812	0.928559390236626	0.939759061559532	0.940144286216976	0.929890143149578	0.954382842018975	0.799817960429518	0.856726737512973	0.856726737512973	0.936263079725112	0.799817960429518	0.86488503216375	0.907630471010079	0.890779592160217	0.905954268577043	0.874850730540525	0.918639085578965	0.913213117567726	0.857223541418503	0.939230901989483	0.893594054247484	0.379940370636291	0.303766021084433	0.303766021084433	0.378237590288632	0.379940370636291	0.378237590288632	0.422372815146695	0.316795793538927	0.493863677724871	0.316795793538927	0.418743770135509	0.418743770135509	0.301508628619759	0.301508628619759	0.177318480587779	0.227831553341793	0.277247521343842	0.235097158163683
168	467	0.910967887107483	0.910967887107483	0.915631160763716	0.915631160763716	0.934788619960284	0.934788619960284	0.927482309533926	0.927482309533926	0.899026376802653	0.899026376802653	0.929682560530626	0.942875414428847	0.940950892204661	0.932922014262972	0.956716260746584	0.803322833481878	0.859828049951381	0.859828049951381	0.938060301832492	0.803322833481878	0.86870404890031	0.911105246379699	0.895005842169678	0.910641202039038	0.880223167824861	0.92206921803324	0.918188688902664	0.862825303088075	0.943553921463222	0.899935040399571	0.384116625028517	0.308208804300212	0.308208804300212	0.382690040466769	0.384116625028517	0.382690040466769	0.426659849843596	0.320627533705085	0.499215229417679	0.320627533705085	0.423082838192047	0.423082838192047	0.305001107476181	0.305001107476181	0.17884670156189	0.229952109891328	0.279062229578062	0.234006483076474
169	468	0.911997430786609	0.911997430786609	0.917410956457193	0.917410956457193	0.937699274021878	0.937699274021878	0.930182967394432	0.930182967394432	0.901417037974936	0.901417037974936	0.930703376737329	0.945564451168089	0.941604278367688	0.935510151329768	0.958657632020382	0.806543605733929	0.862750425909182	0.862750425909182	0.939609096592293	0.806543605733929	0.872275992201489	0.914478550272449	0.898995900160788	0.914864890949885	0.885234365616691	0.925221445950143	0.922907266830441	0.868298865921456	0.947643566722063	0.906088171334744	0.388278792320588	0.312589070287436	0.312589070287436	0.387029694727057	0.388278792320588	0.387029694727057	0.430999553813429	0.324275520119235	0.504241299454839	0.324275520119235	0.427103169779953	0.427103169779953	0.308420677768954	0.308420677768954	0.180285358302933	0.232048393744067	0.28086572955615	0.233903257071855
170	469	0.912804704191494	0.912804704191494	0.918942859311353	0.918942859311353	0.940412506892919	0.940412506892919	0.932597385059894	0.932597385059894	0.903529229969883	0.903529229969883	0.93164432590283	0.947904821909257	0.942154995332854	0.937733274597844	0.960281322185779	0.809554087959492	0.865529596217453	0.865529596217453	0.940965840436147	0.809554087959492	0.875625753420787	0.917757862092035	0.902766257299412	0.918689588066607	0.889924112088744	0.928124646583523	0.92736626853661	0.873614667219555	0.951512003245709	0.912007982891968	0.392408213068629	0.316908553694506	0.316908553694506	0.391288709102416	0.392408213068629	0.391288709102416	0.435417653522998	0.327800978560807	0.509058460348086	0.327800978560807	0.430893879678294	0.430893879678294	0.311793094470314	0.311793094470314	0.181701352627974	0.23417542564343	0.282707721460482	0.234488195546252
171	470	0.913451955586863	0.913451955586863	0.920280193834077	0.920280193834077	0.942951236487356	0.942951236487356	0.934792465883157	0.934792465883157	0.905415129250717	0.905415129250717	0.932527895073223	0.949975176784349	0.94265359372696	0.939670104315076	0.961661697588182	0.812428090932386	0.868201291707269	0.868201291707269	0.942186909795681	0.812428090932386	0.878778223911701	0.920950661242161	0.90633340475142	0.922179546146228	0.894332195413748	0.930807697187229	0.931563111206723	0.878743144283281	0.955171396513863	0.917649010910209	0.396486227828763	0.321168989169826	0.321168989169826	0.395499239625764	0.396486227828763	0.395499239625764	0.439939875439108	0.331265134809233	0.513783284609153	0.331265134809233	0.434544082666136	0.434544082666136	0.315144112552498	0.315144112552498	0.18316158635408	0.236388226332833	0.284637905473436	0.23546201389609
172	471	0.914001433237444	0.914001433237444	0.921476284533248	0.921476284533248	0.94533838071914	0.94533838071914	0.936835113217067	0.936835113217067	0.907126912280661	0.907126912280661	0.933376571294604	0.951854165925362	0.943150624176804	0.941399360729342	0.962873124573	0.815239425426429	0.870801243209705	0.870801243209705	0.943328681102524	0.815239425426429	0.881758295027732	0.924064427126532	0.909713833682678	0.925399017945768	0.898498403764433	0.93329947501511	0.935495212026334	0.883654734413543	0.958633912006229	0.922965791228434	0.400494177157114	0.325372111361798	0.325372111361798	0.399693442330023	0.400494177157114	0.399693442330023	0.444591946028565	0.334729214643943	0.518532344749776	0.334729214643943	0.438142893522546	0.438142893522546	0.318499486987742	0.318499486987742	0.184732961298315	0.238741816555693	0.286705981777389	0.236525427517793
173	472	0.914515385407963	0.914515385407963	0.92258445591675	0.92258445591675	0.947596857502222	0.947596857502222	0.93879223041447	0.93879223041447	0.908716755522938	0.908716755522938	0.934212841613069	0.953620439464294	0.943696637309184	0.942999764088518	0.963989969485642	0.818061902215441	0.873365181555836	0.873365181555836	0.944447530788306	0.818061902215441	0.884590858122376	0.927106639148854	0.912924035259055	0.92841225622225	0.902462525313528	0.935628857321014	0.939159988180994	0.888319874911249	0.961911715202509	0.927912859685607	0.404413401609806	0.329519654918825	0.329519654918825	0.40390347324811	0.404413401609806	0.40390347324811	0.449399591758172	0.338254443844369	0.523422213281689	0.338254443844369	0.441779427026589	0.441779427026589	0.321884972748281	0.321884972748281	0.186482379277744	0.241291217055431	0.288961650554717	0.237379151807788
174	473	0.915056060363144	0.915056060363144	0.923658032492465	0.923658032492465	0.949749584750551	0.949749584750551	0.940730720828211	0.940730720828211	0.91023683544077	0.91023683544077	0.935059193074711	0.955352647533145	0.9443421837509	0.944550034640483	0.965086598671515	0.820969332073241	0.875928837576737	0.875928837576737	0.945599835284656	0.820969332073241	0.887300804549133	0.930084776712831	0.915980500646418	0.931283513732697	0.906264348233761	0.93782472135879	0.942554856856257	0.89270900307731	0.965016971582407	0.932444752120696	0.408225241742963	0.33361335448931	0.33361335448931	0.408161488412945	0.408225241742963	0.408161488412945	0.454388539094736	0.341902048189942	0.528569462716626	0.341902048189942	0.445542797957332	0.445542797957332	0.325326324806353	0.325326324806353	0.188476742109435	0.244091448575461	0.291454611987798	0.2377239021625
175	474	0.915685706367715	0.915685706367715	0.924750338768276	0.924750338768276	0.951819480378078	0.951819480378078	0.942717487811137	0.942717487811137	0.91173932849738	0.91173932849738	0.935938112725626	0.95712944026391	0.945137814128751	0.946128892633112	0.966237378476028	0.824035525773648	0.878527942103484	0.878527942103484	0.946841971023202	0.824035525773648	0.8899130256615	0.933006319222169	0.918899721010634	0.934077043234131	0.909943660697861	0.939915944382287	0.945677235237674	0.896792556212633	0.967961846625627	0.936516004372666	0.411911038112709	0.337654944721654	0.337654944721654	0.412499643857447	0.411911038112709	0.412499643857447	0.45958451450506	0.345733253460092	0.534090665566322	0.345733253460092	0.449522121093841	0.449522121093841	0.328849298134194	0.328849298134194	0.190782951610451	0.247197531859204	0.294234566259009	0.237260393978353
176	475	0.916466571686402	0.916466571686402	0.925914699252067	0.925914699252067	0.953829462298753	0.953829462298753	0.944819434716092	0.944819434716092	0.913276411155992	0.913276411155992	0.936872087611909	0.959029467788589	0.946134079069536	0.947815058314283	0.967516675244589	0.827334294090482	0.881198225967153	0.881198225967153	0.948230314435574	0.827334294090482	0.892452412812978	0.935878746080573	0.921698187517572	0.936857097483574	0.913540250878557	0.941931403645354	0.948524540510799	0.900540971618129	0.97075850581187	0.940081152280482	0.415452131275169	0.341646160264262	0.341646160264262	0.416950095614537	0.415452131275169	0.416950095614537	0.465013244455949	0.349809285434251	0.540102394342511	0.349809285434251	0.453806511215183	0.453806511215183	0.332479647704039	0.332479647704039	0.193467909597859	0.250664487650075	0.297351213550727	0.235689342651773
177	476	0.917133184328511	0.917133184328511	0.926875391728337	0.926875391728337	0.955585695578061	0.955585695578061	0.946732226554943	0.946732226554943	0.914526768731324	0.914526768731324	0.937861638362445	0.960744413872309	0.947273761966995	0.949208505422428	0.968603748750578	0.830644407368389	0.883793577859654	0.883793577859654	0.949557898342713	0.830644407368389	0.894661589982691	0.938715647018797	0.924165071263226	0.939160647357637	0.916712775108403	0.943593253798148	0.950870883961622	0.90381266675619	0.973186840584414	0.942926922559392	0.418811696535445	0.345458467680427	0.345458467680427	0.421350329399699	0.418811696535445	0.421350329399699	0.470688258001903	0.35379888555269	0.546172532757298	0.35379888555269	0.458023192186369	0.458023192186369	0.336093143122213	0.336093143122213	0.196411717803438	0.254471988248501	0.300723128268649	0.234011012217492
178	477	0.917417092196286	0.917417092196286	0.927366959071767	0.927366959071767	0.956917161500705	0.956917161500705	0.948153549576987	0.948153549576987	0.915191690506092	0.915191690506092	0.938882655656325	0.961956442652966	0.948456466798523	0.949920910118572	0.969176126909105	0.833718391497145	0.886165617871222	0.886165617871222	0.95060657859721	0.833718391497145	0.896319305867529	0.94151755295936	0.92612456938681	0.940569324426587	0.919159670763142	0.944660227838009	0.952549655637693	0.906535572004768	0.975067643333525	0.944944053276783	0.42198249032829	0.348993081661616	0.348993081661616	0.425542677391822	0.42198249032829	0.425542677391822	0.476588714131382	0.357384745488659	0.551845481460069	0.357384745488659	0.46179318909317	0.46179318909317	0.339566769728823	0.339566769728823	0.199451091239616	0.258544943961824	0.304232198983118	0.233339983158158
179	478	0.917376073393852	0.917376073393852	0.927458123425504	0.927458123425504	0.957881002309464	0.957881002309464	0.949153338991216	0.949153338991216	0.915357258895512	0.915357258895512	0.939920681614949	0.962729924821712	0.949667975066402	0.950048546284478	0.969305578278174	0.836590690568264	0.888346673930408	0.888346673930408	0.951415966178167	0.836590690568264	0.897504638897637	0.944272355093607	0.927645712119015	0.941214372487937	0.920980397580288	0.945216070539563	0.953647190866899	0.908784394038104	0.976474430959399	0.946243097299832	0.4249902249043	0.352296359048494	0.352296359048494	0.42956656531893	0.4249902249043	0.42956656531893	0.482688784212133	0.360649016371058	0.557202588368484	0.360649016371058	0.465196318545791	0.465196318545791	0.342928106096779	0.342928106096779	0.202587851644437	0.262856232543837	0.307873097123484	0.233548445542073
180	479	0.917067906025336	0.917067906025336	0.927217606932698	0.927217606932698	0.958534360247117	0.958534360247117	0.949801530006622	0.949801530006622	0.915109556314798	0.915109556314798	0.940961258359718	0.963129231069701	0.950894068272912	0.949687687801908	0.969063871415788	0.839295748673256	0.890369073965767	0.890369073965767	0.952025672064687	0.839295748673256	0.898296667503161	0.946967944612884	0.928797529690536	0.941227035339198	0.922274415297356	0.945344526677435	0.954249824977132	0.91063383953044	0.977480720362227	0.946934607495716	0.427860612514071	0.355414656681723	0.355414656681723	0.433461418909046	0.427860612514071	0.433461418909046	0.488962639611905	0.363673849328786	0.562325201400205	0.363673849328786	0.468312397154435	0.468312397154435	0.346204730798992	0.346204730798992	0.20582382075594	0.267378731748336	0.311640494119096	0.234508589437539
181	480	0.916550368194867	0.916550368194867	0.926714131736498	0.926714131736498	0.958934377556443	0.958934377556443	0.950168057832195	0.950168057832195	0.914534665179166	0.914534665179166	0.941989928012035	0.963218732088083	0.952120527920335	0.948934608552625	0.968522774879951	0.841868009903634	0.892265145905854	0.892265145905854	0.95247530723587	0.841868009903634	0.898774470114244	0.949592212708539	0.929649052332065	0.940738556777881	0.923141183651861	0.94512934102625	0.95444389329628	0.912158615156019	0.978160028442203	0.947129136731614	0.430619365408198	0.358394331401969	0.358394331401969	0.437266663890194	0.430619365408198	0.437266663890194	0.495384451698445	0.366541395490744	0.567294668472891	0.366541395490744	0.471221241529308	0.471221241529308	0.349424222408371	0.349424222408371	0.209160820312168	0.272085319329113	0.315529061399301	0.236092604912857
182	481	0.915881238006571	0.915881238006571	0.926016419980052	0.926016419980052	0.95913819648022	0.95913819648022	0.950322857676929	0.950322857676929	0.913718667903831	0.913718667903831	0.942992232693299	0.96306279856801	0.95333313551095	0.947885582418393	0.967754057228667	0.84434191835091	0.89406721767922	0.89406721767922	0.95280448267082	0.84434191835091	0.899017125161033	0.952133050571917	0.930269310274296	0.939880180601498	0.923680162381316	0.944654258360635	0.954315731152233	0.913433427589083	0.97858587209952	0.946937237874702	0.433292195837279	0.361281740049894	0.361281740049894	0.441021725990398	0.433292195837279	0.441021725990398	0.501928391839502	0.36933380598583	0.572192337504202	0.36933380598583	0.474002668280615	0.474002668280615	0.352614159497827	0.352614159497827	0.212600672051162	0.276948873039963	0.319533470393449	0.238172682036329
183	482	0.915118293564574	0.915118293564574	0.925193193806511	0.925193193806511	0.959202959261229	0.959202959261229	0.950335864749814	0.950335864749814	0.912747646904008	0.912747646904008	0.943953714524912	0.962725801200636	0.954517672547039	0.946636883280975	0.966829487019938	0.846751918106597	0.895807617214421	0.895807617214421	0.953052809348638	0.846751918106597	0.899103711073672	0.954578349394364	0.930727333747921	0.938783150607559	0.923990811223235	0.944003023455213	0.95395167387288	0.914532983503874	0.978831768234371	0.946469463792158	0.43590481605191	0.364123239466164	0.364123239466164	0.44476603093768	0.43590481605191	0.44476603093768	0.508568631402823	0.372133231942944	0.577099556411799	0.372133231942944	0.476736494018561	0.476736494018561	0.355802120640269	0.355802120640269	0.216145197710964	0.28194227063468	0.323648392530888	0.240621010876257
184	483	0.914319312973005	0.914319312973005	0.924313175359022	0.924313175359022	0.959185808142248	0.959185808142248	0.950277014259842	0.950277014259842	0.911707684594911	0.911707684594911	0.944859915628275	0.962272110677111	0.955659920530882	0.945284785022134	0.965820832811769	0.849132453262207	0.89751867244001	0.89751867244001	0.953259898248426	0.849132453262207	0.899113306282306	0.956916000367228	0.931092152983635	0.937578710593577	0.924172589915135	0.943259381084609	0.953438056786112	0.915531989574635	0.97897123374695	0.945836367351161	0.438482938302685	0.36696518649144	0.36696518649144	0.448539004460064	0.438482938302685	0.448539004460064	0.515279341756156	0.375021824490986	0.582097673113342	0.375021824490986	0.479502535353349	0.479502535353349	0.359015684408609	0.359015684408609	0.219796219029614	0.287038389867057	0.327868499240967	0.243309781500943
185	484	0.91354207433599	0.91354207433599	0.923445086780735	0.923445086780735	0.959143885366055	0.959143885366055	0.950216241416005	0.950216241416005	0.910684863391757	0.910684863391757	0.945696378124789	0.961766097688587	0.956745660964761	0.943925561523632	0.964799863162162	0.851517967909251	0.899232711284541	0.899232711284541	0.953465360349286	0.851517967909251	0.899124989217081	0.959133894681855	0.931432798212131	0.936398104357061	0.924324958194528	0.94250707602345	0.952861215219816	0.916505152475606	0.97907778553745	0.945148501418886	0.441052274840202	0.369853937966388	0.369853937966388	0.452380072285575	0.441052274840202	0.452380072285575	0.52203469426725	0.378081734758856	0.58726803552649	0.378081734758856	0.482380608895185	0.482380608895185	0.362282429375755	0.362282429375755	0.223555557745155	0.292210108490889	0.332188461953034	0.246111183978687
186	485	0.912844355757657	0.912844355757657	0.922657650214799	0.922657650214799	0.95913433317543	0.95913433317543	0.950223481427294	0.950223481427294	0.909765265709761	0.909765265709761	0.946448644135855	0.961272132926217	0.957760675350955	0.942655486667233	0.963838346629123	0.853942906139243	0.900982061676567	0.900982061676567	0.953708806630321	0.853942906139243	0.89921783830814	0.96121992352959	0.9318182996641	0.935372575695525	0.924547375798929	0.941829853046361	0.952307484501884	0.917527178881032	0.979224940506064	0.944516418862511	0.443638537915056	0.372835850731671	0.372835850731671	0.456328660142235	0.443638537915056	0.456328660142235	0.528808860303851	0.381395113875453	0.592691991568906	0.381395113875453	0.485450531254274	0.485450531254274	0.365629934114618	0.365629934114618	0.227425035595627	0.297430304259969	0.336602952096439	0.248897408377792
187	486	0.912283935342132	0.912283935342132	0.922019587804362	0.922019587804362	0.959214293813151	0.959214293813151	0.950368669502702	0.950368669502702	0.909034973964137	0.909034973964137	0.947102255782875	0.960854587081152	0.958690745191746	0.941570834334701	0.963008051770653	0.856441712043695	0.902799051544643	0.902799051544643	0.954029848070632	0.856441712043695	0.89947093198563	0.963161978101781	0.932317687570238	0.934633368406479	0.924939302465852	0.941311456927966	0.951863199960204	0.918672775465153	0.979486215552985	0.944050672549215	0.446267439777844	0.375957281627954	0.375957281627954	0.460424193758067	0.446267439777844	0.460424193758067	0.535576011233709	0.385044112969678	0.598450889158247	0.385044112969678	0.48879211904082	0.48879211904082	0.369085777198108	0.369085777198108	0.231406474319073	0.302671854928092	0.341106641100529	0.25154064476656
188	487	0.911918591193543	0.911918591193543	0.921599621692574	0.921599621692574	0.959440909521998	0.959440909521998	0.95072174085122	0.95072174085122	0.908580070570101	0.908580070570101	0.947642755187249	0.960577830844545	0.959521651989414	0.940767878407797	0.962380747144757	0.859048829714119	0.904716008817322	0.904716008817322	0.954468095649321	0.859048829714119	0.899963348679694	0.964947949589773	0.932999992161237	0.934311726287434	0.925600197932813	0.941035632442891	0.951614696922667	0.920016648902213	0.979935127578407	0.943861815346174	0.448964692679162	0.379264587495899	0.379264587495899	0.464706098861096	0.448964692679162	0.464706098861096	0.54231031842457	0.389110883170428	0.604626076212176	0.389110883170428	0.492485188865027	0.492485188865027	0.372677537199136	0.372677537199136	0.235501695653533	0.307907638249051	0.345694200394653	0.253913083213292
189	488	0.911806101416016	0.911806101416016	0.921466474022583	0.921466474022583	0.95987132254475	0.95987132254475	0.951352630681838	0.951352630681838	0.908486637942867	0.908486637942867	0.948055684470378	0.960506234907548	0.96023917724624	0.940342892768286	0.962028201309438	0.861798703242026	0.906765261423158	0.906765261423158	0.955063160345491	0.861798703242026	0.900774166820479	0.966565729184914	0.93393424366779	0.934538893135902	0.926629521937324	0.941086124365762	0.951648310717161	0.921633505866453	0.980645193482522	0.944060400120566	0.451756008869605	0.382804125176171	0.382804125176171	0.469213801179345	0.451756008869605	0.469213801179345	0.548985953244183	0.393677575606605	0.611298900648352	0.393677575606605	0.496609557337101	0.496609557337101	0.376432792690611	0.376432792690611	0.239712521337049	0.313110531976641	0.35036030140816	0.25588691378629
190	489	0.911828072609375	0.911828072609375	0.921452336880846	0.921452336880846	0.960336764844643	0.960336764844643	0.952101490889506	0.952101490889506	0.908556918135367	0.908556918135367	0.948315914963513	0.960404783552616	0.960912745281088	0.940055924664175	0.961790747020535	0.864659080969664	0.90893970135997	0.90893970135997	0.955747247624345	0.864659080969664	0.901736653571996	0.967962560135222	0.934868360992887	0.93499409081126	0.927765392868019	0.941300176426373	0.95169351478184	0.923273261553809	0.981492706236232	0.944275827452392	0.454555757194236	0.386504435590358	0.386504435590358	0.473932458196889	0.454555757194236	0.473932458196889	0.555917468014424	0.398680436348346	0.61864545154766	0.398680436348346	0.501157574455308	0.501157574455308	0.380373334268467	0.380373334268467	0.244101803626548	0.318504476475886	0.355265620069359	0.257144275336344
191	490	0.91182894266191	0.91182894266191	0.921352143143188	0.921352143143188	0.960645501431949	0.960645501431949	0.952767217553939	0.952767217553939	0.908543960859728	0.908543960859728	0.948421152103065	0.960025749151707	0.961610392163346	0.939618521312628	0.961466114087718	0.867565033641867	0.911193780500456	0.911193780500456	0.956424053090091	0.867565033641867	0.902634083590692	0.969116196669449	0.935535018165072	0.935287039023867	0.928698479199207	0.941458095663121	0.951450272703922	0.924662788074269	0.982299365800923	0.944105131151446	0.457270765104059	0.390258137278792	0.390258137278792	0.47880413033365	0.457270765104059	0.47880413033365	0.563365498954542	0.403975147998652	0.6266976080227	0.403975147998652	0.506028237471425	0.506028237471425	0.384482896528564	0.384482896528564	0.248710999617735	0.324281741412444	0.36053340605116	0.257580498869371
192	491	0.911810736610455	0.911810736610455	0.921178726136817	0.921178726136817	0.960820224119996	0.960820224119996	0.953357862161285	0.953357862161285	0.908460060019958	0.908460060019958	0.948391189168176	0.95941443453022	0.962315817021074	0.939054206549145	0.961062166649735	0.870501988954026	0.913502166585489	0.913502166585489	0.957090422930333	0.870501988954026	0.903470546545359	0.970060296450042	0.935980378103369	0.935444728347705	0.929457065796917	0.941558221813524	0.950960655034888	0.925842227473161	0.983056799562511	0.943610313929596	0.45991543275859	0.39405770351025	0.39405770351025	0.483803597721423	0.45991543275859	0.483803597721423	0.571223343278342	0.409523016485717	0.6353204030387	0.409523016485717	0.511161333875927	0.511161333875927	0.388731974043702	0.388731974043702	0.253509838306818	0.330367698491056	0.366102191399805	0.257387562686358
193	492	0.91177547949184	0.91177547949184	0.92094491918894	0.92094491918894	0.960883624722117	0.960883624722117	0.953881476197691	0.953881476197691	0.90831750952007	0.90831750952007	0.948245819437991	0.958616142513556	0.963012718982334	0.938386504209222	0.960586768845335	0.873455374601532	0.91583952735594	0.91583952735594	0.957743203332673	0.873455374601532	0.904250132104791	0.970828517139445	0.9362506037268	0.935494149356757	0.930069437527182	0.941598894615105	0.95026673232622	0.926851721795809	0.983756634906915	0.942853378498712	0.462504160317341	0.39789560755351	0.39789560755351	0.488905640492002	0.462504160317341	0.488905640492002	0.579384298199628	0.415285347737734	0.644378869560889	0.415285347737734	0.51649665115929	0.51649665115929	0.393091061386679	0.393091061386679	0.258468048690005	0.336687719416465	0.371910508161542	0.256757445088294
194	493	0.9117251963429	0.9117251963429	0.920663555626762	0.920663555626762	0.960858395051639	0.960858395051639	0.954346111149304	0.954346111149304	0.908128603264072	0.908128603264072	0.948004836191651	0.957676175927115	0.963684797175191	0.937638938128359	0.960047784813268	0.876410618279778	0.918180530552681	0.918180530552681	0.958379240484717	0.876410618279778	0.904976929937782	0.971454516400103	0.936391857954389	0.935462292625007	0.930563879256031	0.941578453805385	0.9494105751294	0.927731413087541	0.984390499220052	0.941896327570662	0.465051347939826	0.40176432267735	0.40176432267735	0.494085038777184	0.465051347939826	0.494085038777184	0.587741660932206	0.421223447682897	0.653738040554496	0.421223447682897	0.521973976811987	0.521973976811987	0.397530653130293	0.397530653130293	0.263555359763503	0.343167175893413	0.377896888382615	0.255882124376168
195	494	0.911661912200465	0.911661912200465	0.920347468777491	0.920347468777491	0.960767226921895	0.960767226921895	0.95475981850227	0.95475981850227	0.907905635155975	0.907905635155975	0.947688032708301	0.956639837596299	0.964315750727704	0.936835032142053	0.959453078692281	0.879353147684155	0.920499843916586	0.920499843916586	0.958995380574068	0.879353147684155	0.905655029713126	0.971971951894463	0.936450303705159	0.935376148726437	0.930968675849494	0.941495239121884	0.948434253995911	0.928521443393681	0.984950019887841	0.940801163857314	0.46757139578556	0.405656322150547	0.405656322150547	0.499316572708763	0.46757139578556	0.499316572708763	0.59618872868988	0.4272986222494	0.663262948984749	0.4272986222494	0.527533098324495	0.527533098324495	0.402021243847345	0.402021243847345	0.268741500523522	0.349731439626643	0.38399986410927	0.254953578850969
196	495	0.911587652101367	0.911587652101367	0.920009491968333	0.920009491968333	0.960632812146213	0.960632812146213	0.955130649742737	0.955130649742737	0.90766089909979	0.90766089909979	0.947315202267083	0.955552430346507	0.964889278767938	0.935998310085804	0.958810514621125	0.882268390510055	0.922772135188524	0.922772135188524	0.959588469788331	0.882268390510055	0.906288521099614	0.97241448128497	0.936472103898135	0.935262708235031	0.931312112173603	0.941347590302125	0.947379839477234	0.929261954759557	0.985426824296199	0.939629890070538	0.470078704014055	0.40956407924188	0.40956407924188	0.504575022418533	0.470078704014055	0.504575022418533	0.604618798686455	0.433472177365435	0.672818627816879	0.433472177365435	0.533113803187288	0.533113803187288	0.406533328110632	0.406533328110632	0.273996199966269	0.356305882320896	0.390157967387751	0.254163786813684
197	496	0.911504441082441	0.911504441082441	0.919662458526495	0.919662458526495	0.960477842537924	0.960477842537924	0.95546665635685	0.95546665635685	0.907406688999527	0.907406688999527	0.94690613814714	0.954459257003141	0.965389080423954	0.935152295795108	0.958127956738547	0.885141774452869	0.92497207210937	0.92497207210937	0.960155354315109	0.885141774452869	0.906881493766042	0.97281576223407	0.936503421452338	0.935148961724771	0.931622473094388	0.941133847083628	0.946289402124851	0.929993089230492	0.985812539831044	0.938444508922201	0.472587672784825	0.413480067220125	0.413480067220125	0.509835168038289	0.472587672784825	0.509835168038289	0.612925168135736	0.439705418959198	0.682270110016113	0.439705418959198	0.538655878890839	0.538655878890839	0.411037400492953	0.411037400492953	0.279289187087952	0.362815875680916	0.396309730264305	0.253704726565303
198	497	0.911414304180516	0.911414304180516	0.919319201779182	0.919319201779182	0.960325009910358	0.960325009910358	0.955775889830759	0.955775889830759	0.907155298759196	0.907155298759196	0.946480633627615	0.9534056203916	0.965798854823814	0.934320513105464	0.957413269183298	0.88795872720799	0.927074322419994	0.927074322419994	0.960692880342007	0.88795872720799	0.907438037381203	0.973209452404207	0.936590419286793	0.93506189976964	0.931928043477878	0.940852349203914	0.945205012490245	0.930754988851814	0.986098793878294	0.937307023124172	0.475112702257385	0.417396759354061	0.417396759354061	0.515071789699827	0.475112702257385	0.515071789699827	0.621001134251528	0.44595965295888	0.69148242854768	0.44595965295888	0.544099112925625	0.544099112925625	0.415503955567108	0.415503955567108	0.284590190884779	0.369186791411444	0.402393684785177	0.253768376406814
199	498	0.911319266432426	0.911319266432426	0.918992555053603	0.918992555053603	0.960197006076846	0.960197006076846	0.956066401650608	0.956066401650608	0.906919022282807	0.906919022282807	0.946058481987652	0.952436823337285	0.966102301095582	0.933526485852372	0.956674316094125	0.890704676470809	0.92905355386127	0.92905355386127	0.961197894056629	0.890704676470809	0.907962241613889	0.973629209457827	0.936779260320523	0.935028512943622	0.932257108190106	0.940501436400506	0.944168741124898	0.931587795668849	0.986277213823867	0.93627943538832	0.477668192591247	0.421306628912465	0.421306628912465	0.520259667534941	0.477668192591247	0.520259667534941	0.628739994247635	0.452196185292677	0.70032061637681	0.452196185292677	0.549383292782121	0.549383292782121	0.419903487905895	0.419903487905895	0.289868940352958	0.375344001217223	0.408348362996611	0.254546714639207
200	499	0.911221352875003	0.911221352875003	0.918695351676962	0.918695351676962	0.960116522850716	0.960116522850716	0.956346243302545	0.956346243302545	0.90671015347437	0.90671015347437	0.945659476506393	0.951598168665597	0.966283118367318	0.932793737871327	0.955918961609778	0.893365049936717	0.930884434174068	0.930884434174068	0.961667241646579	0.893365049936717	0.908458196132896	0.974108691057377	0.937116107472551	0.935075791820699	0.932637952097101	0.940079448410923	0.943222658580292	0.932531651726922	0.986339427053681	0.935423748426513	0.480268543945926	0.425202149164115	0.425202149164115	0.525373581675425	0.480268543945926	0.525373581675425	0.636035045337863	0.458376321888781	0.708649706468732	0.458376321888781	0.5544482059508	0.5544482059508	0.424206492082113	0.424206492082113	0.295095164488697	0.381212876802995	0.414112296944853	0.256231719563468
201	500	0.911122588545078	0.911122588545078	0.918440424976468	0.918440424976468	0.9601062520453	0.9601062520453	0.956623466272718	0.956623466272718	0.906540986237896	0.906540986237896	0.945303410462981	0.950934959201936	0.966325005767086	0.93214579299783	0.955155069869006	0.895925275301107	0.932541631099261	0.932541631099261	0.962097769299461	0.895925275301107	0.908929990607015	0.9746815548653	0.937647123661901	0.935230726974854	0.933098860064894	0.939584724972687	0.942408835407908	0.933626699071358	0.986277060953653	0.934801964950621	0.482928156480935	0.429075793377789	0.429075793377789	0.530388312253076	0.482928156480935	0.530388312253076	0.642779584736017	0.464461368675387	0.716334731788673	0.464461368675387	0.559233639922138	0.559233639922138	0.42838346266856	0.42838346266856	0.300238592288205	0.386718789873502	0.419624018676149	0.259015369480588
202	501	0.911039983647011	0.911039983647011	0.91823518723061	0.91823518723061	0.960134548290091	0.960134548290091	0.956874381383331	0.956874381383331	0.906403885149895	0.906403885149895	0.944887068354459	0.950344793279027	0.96618057629119	0.931524869780107	0.954290736430602	0.898486091803388	0.934100003797475	0.934100003797475	0.962502772363621	0.898486091803388	0.909394813425174	0.975240438620046	0.938360224720721	0.935488456116477	0.933623935430029	0.939012745674297	0.941600718482696	0.934934839201195	0.986065943728108	0.934307086794294	0.485683583728511	0.433033043897249	0.433033043897249	0.535461119740012	0.485683583728511	0.535461119740012	0.649383192315501	0.47073106442798	0.723914002182533	0.47073106442798	0.563998976252699	0.563998976252699	0.432618699762489	0.432618699762489	0.305534764423684	0.39216794523586	0.425184672100896	0.263162265938884
203	502	0.910984857390394	0.910984857390394	0.918071473944482	0.918071473944482	0.960153213474507	0.960153213474507	0.957073883960518	0.957073883960518	0.906279541642812	0.906279541642812	0.944312339340498	0.949699602278294	0.965833710422427	0.930861015655209	0.953249228228802	0.9011386279113	0.935645056773036	0.935645056773036	0.962895295919784	0.9011386279113	0.90986352822568	0.975666599243782	0.939195787233648	0.935815378822118	0.934171441769695	0.938365751915105	0.940657953167847	0.936457085756173	0.985698618149918	0.933791494560538	0.488545496803885	0.437161278822805	0.437161278822805	0.540737815517797	0.488545496803885	0.540737815517797	0.656271343517233	0.477437816717935	0.731941368352855	0.477437816717935	0.569006204160931	0.569006204160931	0.437082445693414	0.437082445693414	0.311195308422869	0.397875870596941	0.431088706357601	0.268646514622801
204	503	0.910950698319915	0.910950698319915	0.917938753285195	0.917938753285195	0.960160110301767	0.960160110301767	0.95722790224632	0.95722790224632	0.906162739904565	0.906162739904565	0.943606673694187	0.949006188598188	0.965315008518595	0.930159497791866	0.952061166465514	0.903853895162728	0.937167425782369	0.937167425782369	0.963271810754114	0.903853895162728	0.910330737551391	0.97597662317453	0.940128665248438	0.936195378465001	0.93473090431089	0.937652226148911	0.939601907747211	0.938142248992682	0.985191783457816	0.933256259115251	0.491489472241057	0.441425815058055	0.441425815058055	0.546176006082388	0.491489472241057	0.546176006082388	0.663361178906292	0.484501934667278	0.740305174549833	0.484501934667278	0.574199022630137	0.574199022630137	0.441724108382527	0.441724108382527	0.317154083565268	0.403781922011125	0.437264611334674	0.275224350037521
205	504	0.910930994980262	0.910930994980262	0.917826493419858	0.917826493419858	0.960153101475089	0.960153101475089	0.957342364482775	0.957342364482775	0.906048264123067	0.906048264123067	0.942797521688614	0.948271354637159	0.964655070937492	0.929425583358809	0.950757172342646	0.90660290509556	0.938657746581898	0.938657746581898	0.96362878765278	0.90660290509556	0.910791043945168	0.976187096850315	0.941133712812849	0.936612338418351	0.935291848280611	0.936880650829516	0.938453950504638	0.939939139167107	0.984562138890539	0.932702451324332	0.494491086574028	0.445791969506593	0.445791969506593	0.551733297929746	0.494491086574028	0.551733297929746	0.670569839047754	0.491843727398033	0.748893765023663	0.491843727398033	0.579521130643619	0.579521130643619	0.446493095751018	0.446493095751018	0.323344949130386	0.409825455532791	0.443640876920524	0.282652006688225
206	505	0.910919235916123	0.910919235916123	0.917724162515584	0.917724162515584	0.960130049697691	0.960130049697691	0.957423198911922	0.957423198911922	0.905930898486237	0.905930898486237	0.941912333596868	0.947501902793659	0.963884498036917	0.928664539524771	0.949367867062107	0.90935666924768	0.940106654928046	0.940106654928046	0.96396269740195	0.90935666924768	0.911239049949872	0.97631460670916	0.942185783974636	0.93705014205539	0.935843798905857	0.93605950841072	0.937235449723976	0.941796566535837	0.98382638368682	0.932131142053679	0.497525916336801	0.450225059072019	0.450225059072019	0.557367297555828	0.497525916336801	0.557367297555828	0.677814464506697	0.499383504032227	0.757595484024539	0.499383504032227	0.584916227184679	0.584916227184679	0.451338815720081	0.451338815720081	0.32970176439773	0.415945827216318	0.450145993003559	0.290685719080091
207	506	0.910908909672186	0.910908909672186	0.917621228739483	0.917621228739483	0.960088817672791	0.960088817672791	0.957476333775799	0.957476333775799	0.905805427181988	0.905805427181988	0.940978559692035	0.946704635466137	0.963033890174669	0.92788163345848	0.947923871825805	0.912086199156977	0.941504786577239	0.941504786577239	0.96427001078779	0.912086199156977	0.911669358108362	0.976375739189087	0.943259732781557	0.937492672749343	0.936376281413626	0.935197281346323	0.935967773689075	0.943663341355259	0.983001217085396	0.93154340216919	0.500569538063376	0.454690400657929	0.454690400657929	0.563035611456593	0.500569538063376	0.563035611456593	0.685012195848199	0.507041573691884	0.766298675802655	0.507041573691884	0.59032801123662	0.59032801123662	0.456210676210907	0.456210676210907	0.336158388646807	0.422082393116085	0.456708449472189	0.299081721718301
208	507	0.910893504793136	0.910893504793136	0.917507160258665	0.917507160258665	0.960027268103608	0.960027268103608	0.957507697316448	0.957507697316448	0.905666634398238	0.905666634398238	0.940023650247207	0.945886355053046	0.962133847708545	0.92708213232867	0.946455807835648	0.914762506361335	0.9428427772859	0.9428427772859	0.964547198596467	0.914762506361335	0.9120765709635	0.976387080728121	0.944330413281367	0.937923813873435	0.936878821030916	0.934302452090126	0.934672290683784	0.945488273881761	0.982103338325001	0.930940302536763	0.503597528287754	0.45915331116792	0.45915331116792	0.568695846128001	0.503597528287754	0.568695846128001	0.692080173637335	0.514738245499029	0.774891684608209	0.514738245499029	0.595700181782743	0.595700181782743	0.461058085144688	0.461058085144688	0.342648681157122	0.428174509286471	0.463256736214822	0.307596249108036
209	508	0.910866509823663	0.910866509823663	0.917371425240241	0.917371425240241	0.959943263693358	0.959943263693358	0.957523217775907	0.957523217775907	0.905509304322903	0.905509304322903	0.939075055535469	0.945053863952835	0.961214970996343	0.926271303304071	0.944994296293546	0.917356602398642	0.944111262810452	0.944111262810452	0.96479073161415	0.917356602398642	0.912455291058144	0.976365217764284	0.945372679521825	0.93832744880089	0.937340942984724	0.933383503095928	0.933370368991952	0.947220174371729	0.98114944664437	0.930322914022297	0.506585463543938	0.463579107505588	0.463579107505588	0.57430560806601	0.506585463543938	0.57430560806601	0.698935538439184	0.522393828575688	0.783262854691393	0.522393828575688	0.600976437806352	0.600976437806352	0.465830450442616	0.465830450442616	0.349106501208182	0.434161531781856	0.469719343119869	0.315985535754476
210	509	0.910821413308454	0.910821413308454	0.917203491851322	0.917203491851322	0.959834667145262	0.959834667145262	0.957528823396214	0.957528823396214	0.905328221143896	0.905328221143896	0.938160225829912	0.944213964563956	0.960307860395864	0.925454413553413	0.943569958401407	0.919839498806783	0.945300878907322	0.945300878907322	0.964997080627005	0.919839498806783	0.912800120935156	0.9763267367356	0.946361385550686	0.938687460904931	0.937752172502048	0.932448916817531	0.93208337689743	0.948807853081551	0.980156241282239	0.929692307491691	0.509508920365927	0.467933106574531	0.467933106574531	0.57982250376658	0.509508920365927	0.57982250376658	0.705495430818823	0.529928632043887	0.791300530302403	0.529928632043887	0.606100478290748	0.606100478290748	0.470477180025883	0.470477180025883	0.355465708079494	0.439982816656619	0.476024760075739	0.324005816162802
211	510	0.910751703792196	0.910751703792196	0.916992828259018	0.916992828259018	0.959699341162536	0.959699341162536	0.957530442419409	0.957530442419409	0.905118169049135	0.905118169049135	0.937306611403622	0.943373459284859	0.959443116264904	0.924636730245428	0.942213415361137	0.922182207123644	0.946402261332931	0.946402261332931	0.965162716421199	0.922182207123644	0.913105663137396	0.976288224080093	0.947271385415707	0.938987733558782	0.938102034809887	0.931507175708733	0.930832682684065	0.950200120267614	0.979140421477343	0.929049553810841	0.512343475287725	0.472180625278345	0.472180625278345	0.585204139725668	0.512343475287725	0.585204139725668	0.711676991341329	0.53726296502565	0.798893055691434	0.53726296502565	0.611016002219234	0.611016002219234	0.47494768181568	0.47494768181568	0.361660161050564	0.445577719965138	0.482101476970839	0.331413324838193
212	511	0.910650869819577	0.910650869819577	0.916728902630441	0.916728902630441	0.959535148448398	0.959535148448398	0.957534003087531	0.957534003087531	0.904873932226536	0.904873932226536	0.936541662529689	0.942539150513995	0.958651338961263	0.923823520548848	0.940955288374648	0.924355738887112	0.947406045843705	0.947406045843705	0.965284109782901	0.924355738887112	0.913366520207723	0.976266266235785	0.948077533164645	0.939212150135669	0.938380055135239	0.930566762223336	0.929639654635707	0.951345786186306	0.978118686468416	0.928395723845648	0.515064704843331	0.476286980520629	0.476286980520629	0.590408122439234	0.515064704843331	0.590408122439234	0.717397360571779	0.544317136643004	0.805928775108681	0.544317136643004	0.615666708575112	0.615666708575112	0.4791913637332	0.4791913637332	0.367623719400899	0.450885597761794	0.48787798369358	0.337964296285831
213	512	0.910512399935285	0.910512399935285	0.916401183132701	0.916401183132701	0.959339951706068	0.959339951706068	0.95754543364262	0.95754543364262	0.904590294864014	0.904590294864014	0.935892829481201	0.941717840649814	0.957963128842738	0.923020051632403	0.939826198643847	0.926331105635074	0.948302868196067	0.948302868196067	0.965357731498277	0.926331105635074	0.913577294688999	0.9762774496407	0.948754682845257	0.939344594008814	0.9385757587051	0.929636158815141	0.928525661036206	0.952193661094015	0.977107735494194	0.927731888462008	0.517648185566748	0.480217489204978	0.480217489204978	0.595392058403237	0.517648185566748	0.595392058403237	0.722573679075251	0.551011456017972	0.812296032804338	0.551011456017972	0.619996296341685	0.619996296341685	0.483157633699635	0.483157633699635	0.373290242410004	0.455845806100964	0.49328277013237	0.343414965010896
214	513	0.910329782684006	0.910329782684006	0.915999137932909	0.915999137932909	0.959111613638762	0.959111613638762	0.957570662326715	0.957570662326715	0.904262041149485	0.904262041149485	0.935387562531246	0.940916332090768	0.957409086267129	0.922231590664824	0.938856767370641	0.928079318905414	0.949083364146441	0.949083364146441	0.965380052353494	0.928079318905414	0.913732589124083	0.97633836073286	0.949277688505298	0.939368948551442	0.93867867074647	0.928723847937946	0.927512070169411	0.952692555247127	0.976124267793413	0.927059118525821	0.520069493991976	0.483937468234989	0.483937468234989	0.600113554113635	0.520069493991976	0.600113554113635	0.727123087416822	0.557266232272581	0.817883173028602	0.557266232272581	0.623948464502253	0.623948464502253	0.486795899636175	0.486795899636175	0.378593589357387	0.460397701037029	0.498244326175619	0.347521565518568
215	514	0.910086351247789	0.910086351247789	0.915507230712665	0.915507230712665	0.958789458548581	0.958789458548581	0.957547913521855	0.957547913521855	0.903853995878209	0.903853995878209	0.934888951075856	0.94012290282986	0.956859481349959	0.921374024369367	0.937938268237492	0.929615782453786	0.949678352300264	0.949678352300264	0.965337536962901	0.929615782453786	0.913808737838659	0.976375130933475	0.949667189803001	0.939320653656281	0.938608612360549	0.927685484419998	0.926492343651902	0.952858156591109	0.974956550887674	0.926362940893755	0.522347868881646	0.48750131104672	0.48750131104672	0.604691914996454	0.522347868881646	0.604691914996454	0.731051275379475	0.56334327774645	0.822788561501953	0.56334327774645	0.627586939058668	0.627586939058668	0.490159382441477	0.490159382441477	0.38374867817056	0.464484800546881	0.502853969660811	0.351729056087407
216	515	0.909776668460778	0.909776668460778	0.914926635697771	0.914926635697771	0.958331476951764	0.958331476951764	0.957423772628115	0.957423772628115	0.903347067914124	0.903347067914124	0.934263284671814	0.939321602260848	0.956180879255868	0.920379972721405	0.936953682880561	0.930987413266854	0.950048888375613	0.950048888375613	0.965225167033445	0.930987413266854	0.913791904901327	0.976314055482318	0.949968216925939	0.939244717281739	0.938317117746679	0.926402372416307	0.925361706166792	0.952766348526483	0.973430054835185	0.925630551492696	0.524527836282698	0.490990621976809	0.490990621976809	0.609264894723673	0.524527836282698	0.609264894723673	0.73446174088729	0.56952891420234	0.827216833279078	0.56952891420234	0.63102469063368	0.63102469063368	0.493347613526257	0.493347613526257	0.38899013557096	0.468137803832954	0.507264772302621	0.357429089255087
217	516	0.909411067345812	0.909411067345812	0.914271886871643	0.914271886871643	0.957763530872743	0.957763530872743	0.957216709414583	0.957216709414583	0.902760167548168	0.902760167548168	0.933542813833328	0.938512889883315	0.955398322916324	0.919279802767846	0.935921194432315	0.932212492729021	0.950230963797873	0.950230963797873	0.965052188990195	0.932212492729021	0.91369143746932	0.976171966545261	0.950192209715885	0.939139374899554	0.937841281779065	0.924921468370817	0.924144170597724	0.952456234492212	0.971617282679586	0.924865524793871	0.526622903655598	0.494411534279723	0.494411534279723	0.613817772160181	0.526622903655598	0.613817772160181	0.737418336716989	0.575780214896986	0.831215736611476	0.575780214896986	0.634279285141945	0.634279285141945	0.496379466579802	0.496379466579802	0.394281384028972	0.47142683878794	0.511497854805247	0.364297940915462
218	517	0.908999880925729	0.908999880925729	0.913557518217695	0.913557518217695	0.957111482335949	0.957111482335949	0.956945193650347	0.956945193650347	0.902112205071278	0.902112205071278	0.932759789074612	0.937697225196847	0.954536855262796	0.918103881555594	0.934858986025218	0.933309302224692	0.950260569992432	0.950260569992432	0.964827849258218	0.933309302224692	0.913516682699869	0.975965696288175	0.950350608014611	0.939002861981464	0.937218199331912	0.923289728727474	0.922863749828346	0.951966917927263	0.969590737464514	0.924071435268504	0.528646578460813	0.497770181209931	0.497770181209931	0.618335826170868	0.528646578460813	0.618335826170868	0.739984915645296	0.582054253087127	0.834833019750649	0.582054253087127	0.637368288498119	0.637368288498119	0.499273815291398	0.499273815291398	0.399585846014986	0.474422033304532	0.515574337872887	0.372011886962386
219	518	0.908553442223366	0.908553442223366	0.912798063719343	0.912798063719343	0.956401193365814	0.956401193365814	0.956627695104495	0.956627695104495	0.901422090774389	0.901422090774389	0.931946460909875	0.936875067701023	0.953621519226752	0.916882576131556	0.933785240791737	0.934296123138271	0.950173698384675	0.950173698384675	0.964561394262582	0.934296123138271	0.913276987750208	0.975712076876932	0.950454851663888	0.938833413999208	0.936484965279428	0.92155410993022	0.9215444567423	0.951337502270601	0.967422922233611	0.923251857387822	0.53061236815881	0.501072696021901	0.501072696021901	0.622804335620623	0.53061236815881	0.622804335620623	0.742225330448934	0.588308102029498	0.838116430948095	0.588308102029498	0.640309266616858	0.640309266616858	0.50204953335033	0.50204953335033	0.404866943999389	0.477193515275422	0.519515342209739	0.380247203289713
220	519	0.908082084261561	0.908082084261561	0.912008057360002	0.912008057360002	0.955658525986767	0.955658525986767	0.956282683546116	0.956282683546116	0.900708734948438	0.900708734948438	0.93113507985333	0.936046876895429	0.952677357739662	0.915646253542639	0.932718141864337	0.935191236854164	0.950006340399989	0.950006340399989	0.964262070428356	0.935191236854164	0.912981699777569	0.975427940477405	0.950516380505491	0.938629266424526	0.935678674495818	0.919761568423003	0.920210304223234	0.95060709096119	0.965186340030515	0.922410365623051	0.532533780210055	0.504325211970102	0.504325211970102	0.627208579374335	0.532533780210055	0.627208579374335	0.744203433904625	0.594498834980837	0.841113718455317	0.594498834980837	0.643119785412817	0.643119785412817	0.504725494445886	0.504725494445886	0.410088100452569	0.479811412593301	0.523341988520002	0.388680165791298
221	520	0.907596140063152	0.907596140063152	0.911202033123088	0.911202033123088	0.954909342223242	0.954909342223242	0.955928628744299	0.955928628744299	0.899991047884363	0.899991047884363	0.930357896419188	0.935213112279647	0.951729413732994	0.914425280835749	0.931675872375482	0.936012924756773	0.94979448746376	0.94979448746376	0.963939124180607	0.936012924756773	0.912640165939186	0.975130119255464	0.950546634381189	0.938388654729156	0.934836421855288	0.917959060649767	0.918885305154791	0.949814787437996	0.962953493898866	0.921550534445415	0.534424322075015	0.507533862309001	0.507533862309001	0.631533836296895	0.534424322075015	0.631533836296895	0.745983078789092	0.60058352519788	0.843872630523813	0.60058352519788	0.645817410800653	0.645817410800653	0.507320572267351	0.507320572267351	0.415212737844912	0.482345853150862	0.527075397507871	0.396987050360994
222	521	0.907105942650977	0.907105942650977	0.910394524992014	0.910394524992014	0.954179504099667	0.954179504099667	0.955584000468129	0.955584000468129	0.8992879398731	0.8992879398731	0.929647161121658	0.93437423335326	0.950802730138217	0.913250025057793	0.930676615457639	0.936779468230503	0.949574131001375	0.949574131001375	0.963601801944404	0.936779468230503	0.912261733392289	0.974835445376983	0.950557053132756	0.938109814384837	0.933995302232044	0.916193543054456	0.917593472420617	0.948999695139985	0.960796886882303	0.920675938326142	0.536297501214155	0.510704780293066	0.510704780293066	0.63576538525319	0.536297501214155	0.63576538525319	0.747628117879059	0.606519245937364	0.846440915405084	0.606519245937364	0.648419708695021	0.648419708695021	0.509853640504012	0.509853640504012	0.420204278646808	0.484866964840797	0.530736689877545	0.404844132892655
223	522	0.906621825047873	0.906621825047873	0.909600066950196	0.909600066950196	0.953494873640475	0.953494873640475	0.955267268486698	0.955267268486698	0.898618321205585	0.898618321205585	0.929035124474954	0.933530699615852	0.9499223498868	0.912150853255676	0.929738554243273	0.937509148659759	0.949381262438219	0.949381262438219	0.963259350144814	0.937509148659759	0.911855749294113	0.974560751007832	0.950559076601964	0.937790980863308	0.933192410500293	0.914511972081015	0.916358818904357	0.948200917506121	0.958789022024466	0.919790151736456	0.538166825087944	0.513844099176766	0.513844099176766	0.639888505108112	0.538166825087944	0.639888505108112	0.749202403951248	0.612263070456025	0.84886632135063	0.612263070456025	0.650944245010577	0.650944245010577	0.512343572845153	0.512343572845153	0.425026145328643	0.487444875555797	0.534346986333223	0.411927689280136
224	523	0.906154120276678	0.906154120276678	0.908833192981051	0.908833192981051	0.952881312870097	0.952881312870097	0.954996902569093	0.954996902569093	0.898001102172756	0.898001102172756	0.928554036993285	0.932682970567006	0.949113315910211	0.911158132476305	0.92887987186485	0.938220247428945	0.94925187319968	0.94925187319968	0.962921015206905	0.938220247428945	0.911431560801891	0.974322868313883	0.950564144630585	0.937430389636308	0.932464841534239	0.912961304173389	0.915205357489656	0.947457557975371	0.957002402368994	0.918896749147583	0.540045801156847	0.51695795221457	0.51695795221457	0.643888474726549	0.540045801156847	0.643888474726549	0.750769789782382	0.617772072010602	0.851196596611951	0.617772072010602	0.653408585661976	0.653408585661976	0.514809242980063	0.514809242980063	0.429641760360805	0.490149713188555	0.537927407579101	0.417913995417291
225	524	0.90571316136023	0.90571316136023	0.908108437067991	0.908108437067991	0.952364683812964	0.952364683812964	0.954791372484401	0.954791372484401	0.897455193065547	0.897455193065547	0.928236149190864	0.931831505706305	0.94840067113992	0.910302229766586	0.928118751454834	0.938931045922465	0.949221954711143	0.949221954711143	0.962596043555746	0.938931045922465	0.910998515072853	0.974138629461008	0.950583697060392	0.937026276175575	0.931849690208089	0.911588495775524	0.914157101060159	0.946808719986699	0.955509530959527	0.917999305030749	0.541947936881332	0.520052472660944	0.520052472660944	0.64775057297339	0.541947936881332	0.64775057297339	0.752394128149184	0.623003323857829	0.853479489440548	0.623003323857829	0.655830296563875	0.655830296563875	0.517269524598026	0.517269524598026	0.434014546213682	0.493051605631763	0.541499074319377	0.422479327197973
226	525	0.905309281321367	0.905309281321367	0.907440333194433	0.907440333194433	0.951970848493506	0.951970848493506	0.954669148001712	0.954669148001712	0.896999504174897	0.896999504174897	0.928113711581901	0.930976764533332	0.947809458507394	0.909613512173426	0.927473376145692	0.939659825524723	0.949327498397995	0.949327498397995	0.962293681616404	0.939659825524723	0.910565959264235	0.97402486661508	0.950629173733155	0.936576875952849	0.93138405139605	0.910440503331363	0.913238062499511	0.94629350697907	0.954382910839703	0.917101393857179	0.543886739721863	0.523133793770357	0.523133793770357	0.651460078713525	0.543886739721863	0.651460078713525	0.754139271828378	0.627913899254445	0.855762748087921	0.627913899254445	0.65822694363093	0.65822694363093	0.519743291388329	0.519743291388329	0.438107925357662	0.496220680778113	0.54508310725825	0.425299960516037
227	526	0.90491461679752	0.90491461679752	0.906745313487411	0.906745313487411	0.951619753278173	0.951619753278173	0.954590222478577	0.954590222478577	0.896560256308602	0.896560256308602	0.928221729564441	0.9301182756049	0.947334579317487	0.909069319401343	0.926935073668149	0.940286153880373	0.949408896942325	0.949408896942325	0.96194021587348	0.940286153880373	0.910098112879034	0.973936778266344	0.950680194979604	0.935982961183156	0.930978075182479	0.909415199333543	0.912360551206322	0.945637217578924	0.953428868699692	0.916113785045879	0.545749676311354	0.526127314879863	0.526127314879863	0.65499552896831	0.545749676311354	0.65499552896831	0.755696379021496	0.632534234358159	0.857730298551796	0.632534234358159	0.660447838052499	0.660447838052499	0.522080686070462	0.522080686070462	0.441895732536941	0.499475235057356	0.548599621190269	0.426314779385501
228	527	0.904497168476832	0.904497168476832	0.905944330251295	0.905944330251295	0.951222319481428	0.951222319481428	0.954504343930069	0.954504343930069	0.896060851420337	0.896060851420337	0.928550434596256	0.929256029675283	0.946946704498477	0.908618813852194	0.926477977747958	0.940698713418606	0.949304947785007	0.949304947785007	0.961469603151745	0.940698713418606	0.909559751465872	0.973823324550371	0.950708221922244	0.935173303245473	0.930525407173316	0.908384843510127	0.911434143518109	0.944588833536652	0.952420982725461	0.914966845736087	0.547436711868737	0.52896989935931	0.52896989935931	0.658357111903436	0.547436711868737	0.658357111903436	0.756762522311171	0.636934356465968	0.859092599833286	0.636934356465968	0.662361321511118	0.662361321511118	0.524149108135367	0.524149108135367	0.445399313975821	0.502599478952082	0.551963099309782	0.425792461761465
229	528	0.904061065458205	0.904061065458205	0.905058697735502	0.905058697735502	0.95079087154973	0.95079087154973	0.954414614111555	0.954414614111555	0.895515971519853	0.895515971519853	0.929064916281142	0.928391179540257	0.946634531416975	0.908250096618892	0.926094480510121	0.940929457700633	0.9490492494896	0.9490492494896	0.96090259538652	0.940929457700633	0.908961056250406	0.973691980101017	0.95071245559051	0.934188136357462	0.930038385525144	0.907357973158201	0.910478752726877	0.94322298297715	0.95138263320435	0.913693546979379	0.548980101733514	0.531684876512361	0.531684876512361	0.661562583100292	0.548980101733514	0.661562583100292	0.757410426045767	0.641130725543537	0.859937199688973	0.641130725543537	0.664013505661203	0.664013505661203	0.525993316429504	0.525993316429504	0.448653359364847	0.505612411434243	0.555186214920678	0.42390397444941
230	529	0.90361043684054	0.90361043684054	0.904109730189452	0.904109730189452	0.950337733929536	0.950337733929536	0.954324134778403	0.954324134778403	0.894940298616902	0.894940298616902	0.9297302642229	0.927524877995599	0.94638675743959	0.90795126879435	0.925776974079641	0.941010340287665	0.948675400619666	0.948675400619666	0.960259944513131	0.941010340287665	0.908312208458297	0.973550219552142	0.950692097013841	0.933067694736785	0.929529348394544	0.906343125574849	0.909514292124635	0.941614294025314	0.950337200423701	0.91232685982733	0.550412101245185	0.534295575642677	0.534295575642677	0.664629698140272	0.550412101245185	0.664629698140272	0.75771281457365	0.645139801556533	0.860351645875437	0.645139801556533	0.665450502157172	0.665450502157172	0.527658069799334	0.527658069799334	0.451692558394566	0.50853303147579	0.55828164132685	0.420820284254812
231	530	0.903149411722741	0.903149411722741	0.903118741862563	0.903118741862563	0.949875231067304	0.949875231067304	0.954236007685982	0.954236007685982	0.894348514721234	0.894348514721234	0.930511568025328	0.926658277837084	0.946192079932932	0.907710431471481	0.92551785058152	0.940973314740912	0.948216999738766	0.948216999738766	0.959562402466898	0.940973314740912	0.907623389315204	0.973405517537601	0.950646347221673	0.931852212601105	0.929010633938098	0.905348838057157	0.908560675003388	0.939837394806039	0.949308064670853	0.910899755331517	0.551764965743253	0.53682532605392	0.53682532605392	0.667576212604765	0.551764965743253	0.667576212604765	0.757742412243185	0.648978044470622	0.86042348614926	0.648978044470622	0.666718422653444	0.666718422653444	0.529188127091319	0.529188127091319	0.454551600755525	0.511380338048676	0.561262051832188	0.416712357983151
232	531	0.90268211920371	0.90268211920371	0.902107047004254	0.902107047004254	0.949415687409491	0.949415687409491	0.95415333458966	0.95415333458966	0.893755301842602	0.893755301842602	0.931373917292224	0.925792531860489	0.946039196263611	0.907515685743198	0.925309502140761	0.940850334621584	0.94770764541046	0.94770764541046	0.958830721183147	0.940850334621584	0.906904780046788	0.973265348691253	0.950574407243443	0.930581924168084	0.928494580312388	0.90438364790221	0.907637814655143	0.93796691344422	0.948318606233147	0.909445204543516	0.553070950567219	0.539297457049753	0.539297457049753	0.670419882075162	0.553070950567219	0.670419882075162	0.757571943402738	0.652661914251472	0.860240268267022	0.652661914251472	0.667863378804436	0.667863378804436	0.53062824715192	0.53062824715192	0.457265176138269	0.514173330124851	0.564140119740584	0.411751162439907
233	532	0.902212688382349	0.902212688382349	0.901095959863944	0.901095959863944	0.948971427402554	0.948971427402554	0.954079217244806	0.954079217244806	0.893175341990758	0.893175341990758	0.932282401627387	0.924928792861589	0.945916803798237	0.907355132702415	0.925144320882367	0.940673353490893	0.94718093619831	0.94718093619831	0.9580856525972	0.940673353490893	0.906166561878706	0.973137187646955	0.950475478108589	0.929297063655386	0.927993525673994	0.903456092407093	0.906765624371907	0.936077478064752	0.947392205397923	0.907996178514903	0.554362311056582	0.541735297933838	0.541735297933838	0.673178462132856	0.554362311056582	0.673178462132856	0.757274132400674	0.656207870864747	0.859889539985304	0.656207870864747	0.668931482264565	0.668931482264565	0.532023188827598	0.532023188827598	0.459867974233344	0.516931006676268	0.566928518355928	0.406107664430556
234	533	0.901745248357561	0.901745248357561	0.900106794691051	0.900106794691051	0.948554775492951	0.948554775492951	0.954016757406786	0.954016757406786	0.892623317175452	0.892623317175452	0.933202110634615	0.924068213636162	0.945813599903419	0.907216873442045	0.925014698931342	0.94047432491005	0.946670470665876	0.946670470665876	0.95734794864438	0.94047432491005	0.90541891603662	0.973028509038564	0.950348760846548	0.928037865280672	0.927519808179499	0.902574708868891	0.905964017445686	0.934243716792532	0.946552242452522	0.906585648297253	0.555671302550846	0.544162178009836	0.544162178009836	0.675869708359237	0.555671302550846	0.675869708359237	0.756921703585358	0.659632374276115	0.859458849060688	0.659632374276115	0.669968844688248	0.669968844688248	0.533417710964814	0.533417710964814	0.462394684731297	0.519672366674878	0.569639920982112	0.399952830760579
235	534	0.901283928228248	0.901283928228248	0.899160865734993	0.899160865734993	0.948178056127139	0.948178056127139	0.95396905683097	0.95396905683097	0.892113909406436	0.892113909406436	0.934098133917707	0.923211946979983	0.945718281945767	0.907089009055	0.924913028412687	0.940285202440265	0.94620984737672	0.94620984737672	0.95663836126001	0.940285202440265	0.904672023746188	0.972946787499938	0.950193456486755	0.926844563261606	0.927085765985485	0.90174803458469	0.905252907168487	0.932540257752454	0.945822097684285	0.905246584942143	0.55703018038951	0.54660142658141	0.54660142658141	0.678511376335695	0.55703018038951	0.678511376335695	0.756587381305158	0.662951884451241	0.859035743249755	0.662951884451241	0.671021577729904	0.671021577729904	0.53485657241003	0.53485657241003	0.464879997322673	0.522416409092633	0.572287000923028	0.393457628235454
236	535	0.900832857093311	0.900832857093311	0.89827948724519	0.89827948724519	0.947853593751576	0.947853593751576	0.953939217272725	0.953939217272725	0.891661800693462	0.891661800693462	0.934935561080462	0.922361145688828	0.945619547291892	0.906959640634194	0.924831701451405	0.940137939642749	0.945832664894401	0.945832664894401	0.955977642379413	0.940137939642749	0.903936066233071	0.972899497664934	0.95000876605865	0.925757391815849	0.926703737248532	0.900984606851575	0.904652206832317	0.931041729069413	0.945225151380551	0.904011959501149	0.558471199912075	0.549076372952222	0.549076372952222	0.681121221643623	0.558471199912075	0.681121221643623	0.756343889908437	0.666182861355793	0.858707770309085	0.666182861355793	0.67213579304395	0.67213579304395	0.536384532009707	0.536384532009707	0.467358601698019	0.525182132901484	0.574882431482566	0.386793023660659
237	536	0.900396164051655	0.900396164051655	0.89748397347106	0.89748397347106	0.947593712812719	0.947593712812719	0.95393034048742	0.95393034048742	0.891281673046282	0.891281673046282	0.935679481726679	0.921516962558473	0.945506093308402	0.90681686927254	0.9247631101725	0.940064490078712	0.945572521782482	0.945572521782482	0.955386543937913	0.940064490078712	0.903221224722928	0.97289411416741	0.949793890591668	0.924816585161065	0.926386060125223	0.900292962966632	0.904181829729182	0.929822758868307	0.944784783828661	0.902914743025848	0.560026616458044	0.551610346425933	0.551610346425933	0.683716999864412	0.560026616458044	0.683716999864412	0.756263953743561	0.669341764955436	0.85856247799526	0.669341764955436	0.673357602284805	0.673357602284805	0.538046348610305	0.538046348610305	0.469865187547881	0.527988537073383	0.577438885964617	0.380129983841674
238	537	0.899977978202181	0.899977978202181	0.896795638662022	0.896795638662022	0.947410737757026	0.947410737757026	0.953945528230422	0.953945528230422	0.890988208474646	0.890988208474646	0.936294985460154	0.920680550384695	0.945366617361908	0.906648796062952	0.924699646700973	0.940096807309366	0.945463016604522	0.945463016604522	0.954885817870832	0.940096807309366	0.902537680441418	0.972938111641223	0.949548031115246	0.924062377514915	0.926145072772139	0.899681640226944	0.90386168915109	0.928957975274029	0.944524375315955	0.901987906567813	0.561728685366917	0.554226676306207	0.554226676306207	0.686316466579452	0.561728685366917	0.686316466579452	0.756420297158896	0.672445055215837	0.858687414064861	0.672445055215837	0.674733117106884	0.674733117106884	0.539886781058286	0.539886781058286	0.472434444562805	0.530854620580282	0.579969037673072	0.373639475583977
239	538	0.89958242864379	0.89958242864379	0.896235797067494	0.896235797067494	0.947316993030954	0.947316993030954	0.953987882257101	0.953987882257101	0.890796088988308	0.890796088988308	0.936747161884689	0.91985306196327	0.94518981681902	0.906443522098341	0.924633703161828	0.940266844895921	0.945537747924084	0.945537747924084	0.954496216113494	0.940266844895921	0.901895614614201	0.973038964720231	0.949270388658823	0.923535003095063	0.925993113345861	0.899159175929599	0.903711698390045	0.928522006411475	0.944467306129775	0.901264421178623	0.563609661978196	0.556948691896704	0.556948691896704	0.688937377370135	0.563609661978196	0.688937377370135	0.756885644502807	0.675509192102662	0.859170126274469	0.675509192102662	0.676308449164606	0.676308449164606	0.541950588200112	0.541950588200112	0.475101062433338	0.533799382394132	0.582485559911823	0.367492465693047
240	539	0.899204646214294	0.899204646214294	0.895779810620251	0.895779810620251	0.947323111320151	0.947323111320151	0.954081592930554	0.954081592930554	0.890706571485117	0.890706571485117	0.937155427463426	0.918920766315338	0.945012114719012	0.906221588072926	0.924635939789519	0.940480688728057	0.945784352502475	0.945784352502475	0.954162784639115	0.940480688728057	0.901218426129805	0.973180069257343	0.948831148168134	0.923164086001768	0.925872259818907	0.898777217112365	0.903762677651535	0.928368460024129	0.944742145559924	0.900650252263056	0.565626215483047	0.559729357165105	0.559729357165105	0.691474412028504	0.565626215483047	0.691474412028504	0.7574326716366	0.678418670614608	0.859712014326132	0.678418670614608	0.677937089689854	0.677937089689854	0.544113350567194	0.544113350567194	0.477556644650215	0.536822227974764	0.58489401367547	0.360634117940463
241	540	0.898836413910681	0.898836413910681	0.895384510814146	0.895384510814146	0.947422587972089	0.947422587972089	0.954241276100116	0.954241276100116	0.890702907228436	0.890702907228436	0.937649357406831	0.917797904792913	0.944871520763224	0.906011493423271	0.924766498747432	0.940632106162011	0.946155563443986	0.946155563443986	0.953821273874522	0.940632106162011	0.900436780269408	0.973338106852702	0.948136811057275	0.922848440674061	0.925723634412083	0.89856300945595	0.904009910040589	0.928300082353509	0.945415416250648	0.900035559355467	0.567707849861995	0.562506272789141	0.562506272789141	0.693829913657674	0.567707849861995	0.693829913657674	0.757809233007848	0.681070686398972	0.859991242994041	0.681070686398972	0.679456991249809	0.679456991249809	0.546229532797416	0.546229532797416	0.479536059900046	0.539901856193351	0.58711277727745	0.35213286067311
242	541	0.898476839070624	0.898476839070624	0.895043416240218	0.895043416240218	0.947602041425963	0.947602041425963	0.954455671750512	0.954455671750512	0.890772769776285	0.890772769776285	0.938209279439683	0.916527588688078	0.944759112311359	0.905813277355814	0.925001995053968	0.94073457295883	0.946632623826648	0.946632623826648	0.953478492435458	0.94073457295883	0.899571757847647	0.973510480761011	0.947241053058223	0.922582086837753	0.925558141654409	0.898488488221837	0.904420003198529	0.928315209271559	0.94641742852094	0.899429604701796	0.569846072638576	0.565279723137556	0.565279723137556	0.696033132805639	0.569846072638576	0.696033132805639	0.758050820844313	0.683500750394325	0.860060507642986	0.683500750394325	0.680890957501836	0.680890957501836	0.548312219896942	0.548312219896942	0.481138895667182	0.543026206138858	0.589173749999916	0.342344557559422
243	542	0.898125029031797	0.898125029031797	0.894750045489503	0.894750045489503	0.94784809012097	0.94784809012097	0.954713519866463	0.954713519866463	0.890903832686682	0.890903832686682	0.938815521286759	0.915152929292915	0.944665966723126	0.905626979076994	0.92531904372753	0.940801564879559	0.947196776728495	0.947196776728495	0.953141248937663	0.940801564879559	0.89864443967916	0.973694594236974	0.946197549902954	0.92235904421866	0.925386686074905	0.898525588671513	0.904959564766679	0.928412176650225	0.947678492689798	0.898841650547984	0.572032391336328	0.568049992579092	0.568049992579092	0.698113320020399	0.572032391336328	0.698113320020399	0.758192927373758	0.685744373539236	0.859972503637761	0.685744373539236	0.682261792103304	0.682261792103304	0.550374496871938	0.550374496871938	0.482464739435977	0.546183216900251	0.591108831125019	0.331625072267837
244	543	0.897780091131872	0.897780091131872	0.894497917153039	0.894497917153039	0.948147352496303	0.948147352496303	0.955003560432694	0.955003560432694	0.891083769517645	0.891083769517645	0.939448410672839	0.913717037899508	0.944583161358227	0.905452637793246	0.925694259786517	0.940846557685245	0.947829265227559	0.947829265227559	0.952816351996879	0.940846557685245	0.897675906578582	0.973887850535296	0.945059977323444	0.922173332542595	0.925220172202588	0.898646246066463	0.905595202386361	0.928589320361453	0.949128919076219	0.898280959139971	0.574258313478786	0.570817365482492	0.570817365482492	0.700099725849947	0.574258313478786	0.700099725849947	0.758271044823948	0.687837066772276	0.859779926343156	0.687837066772276	0.683592298711576	0.683592298711576	0.55242944872857	0.55242944872857	0.483613178690783	0.549360827566495	0.592949919934909	0.320330268466789
245	544	0.897441132708522	0.897441132708522	0.894280549821863	0.894280549821863	0.94848644699116	0.94848644699116	0.955314533433928	0.955314533433928	0.891300253827195	0.891300253827195	0.9400882753227	0.912263025799939	0.944501773576369	0.90529029271101	0.926104258249333	0.940883027136933	0.948511332401872	0.948511332401872	0.952510610228847	0.940883027136933	0.896687239360552	0.974087652910682	0.94388201105167	0.922018971535374	0.925069504566478	0.898822395668173	0.906293523698897	0.928844976277189	0.950699017999198	0.897756792723698	0.576515346589487	0.573582126216497	0.573582126216497	0.702021600842281	0.576515346589487	0.702021600842281	0.758320665422646	0.689814341032014	0.859535471123964	0.689814341032014	0.684905280984022	0.684905280984022	0.554490160473004	0.554490160473004	0.484683800915955	0.552546977226555	0.594728915711737	0.308816009824715
246	545	0.897107261099422	0.897107261099422	0.894091462087012	0.894091462087012	0.948851992044735	0.948851992044735	0.955635178854889	0.955635178854889	0.891540959173349	0.891540959173349	0.940715442961122	0.910834004286292	0.944412880737257	0.905139983036721	0.926525654134377	0.940924448995671	0.949224221329467	0.949224221329467	0.952230832249307	0.940924448995671	0.895699518839706	0.974291404617835	0.942717326819606	0.921889980922809	0.924945587695595	0.899025972738129	0.907021136345612	0.929177480269379	0.952319099777731	0.897278413545104	0.578794998191967	0.576344559149851	0.576344559149851	0.703908195545398	0.578794998191967	0.703908195545398	0.758377281397615	0.691711707257021	0.859291833344975	0.691711707257021	0.686223542578006	0.686223542578006	0.556569717111405	0.556569717111405	0.485776193595845	0.555729604969398	0.596477717737655	0.29743816001005
247	546	0.896777583642243	0.896777583642243	0.893924172539523	0.893924172539523	0.949230606096223	0.949230606096223	0.955954236680298	0.955954236680298	0.891793559114126	0.891793559114126	0.941310241312883	0.90947308465065	0.944307560200595	0.905001747976819	0.926935062460053	0.940984299022504	0.949949175088375	0.949949175088375	0.951983826674001	0.940984299022504	0.894733825830682	0.97449650891146	0.94161960035923	0.921780380430715	0.924859326118957	0.899228912537816	0.907744647967826	0.929585168209969	0.953919474730816	0.89685508385013	0.581088775809764	0.579104948651295	0.579104948651295	0.705788760507293	0.581088775809764	0.705788760507293	0.758476384976619	0.693564676385866	0.859101708370983	0.693564676385866	0.687569887150895	0.687569887150895	0.558681203649939	0.558681203649939	0.486989944214805	0.558896649883989	0.598228225294814	0.28655258269123
248	547	0.896451207674658	0.896451207674658	0.893772199770434	0.893772199770434	0.94960890758482	0.94960890758482	0.95626044689488	0.95626044689488	0.892045727207545	0.892045727207545	0.941852998102761	0.908223378185095	0.944176889326091	0.90487562673774	0.92730909824476	0.941076052978479	0.95066743675663	0.95066743675663	0.951776402118671	0.941076052978479	0.893811241148116	0.974700369046261	0.940642507402517	0.921684189784906	0.924821624365584	0.89940315032872	0.908430666206864	0.930066375970903	0.955430453177448	0.896496065884717	0.583388186966413	0.581863579089573	0.581863579089573	0.707692546275963	0.583388186966413	0.707692546275963	0.758653468387421	0.695408759357119	0.859017791566777	0.695408759357119	0.688967118360055	0.688967118360055	0.56083770509477	0.56083770509477	0.488424640257189	0.562036051059293	0.600012337665363	0.276515141536692
249	548	0.896127240534342	0.896127240534342	0.893629062370782	0.893629062370782	0.949973514949722	0.949973514949722	0.956542549483359	0.956542549483359	0.892285137011626	0.892285137011626	0.942324041055535	0.90712799618171	0.944011945473448	0.904761658525922	0.927624376506901	0.941213186624642	0.951360249412264	0.951360249412264	0.951615367199057	0.941213186624642	0.892952845606646	0.974900388276943	0.939839723681444	0.921595428711197	0.924843386964494	0.899520621372328	0.909045798704047	0.930619439424128	0.956782345436624	0.896210621894804	0.585684739185452	0.584620734833427	0.584620734833427	0.709648803399404	0.585684739185452	0.709648803399404	0.758944023857785	0.697279467109351	0.859092778297152	0.697279467109351	0.690438039862853	0.690438039862853	0.563052306452066	0.563052306452066	0.490179869207349	0.565135747584276	0.601861954131456	0.26768170021487
250	549	0.895804789558966	0.895804789558966	0.893488278931605	0.893488278931605	0.950311046630123	0.950311046630123	0.956789284430457	0.956789284430457	0.892499462084385	0.892499462084385	0.942703697895984	0.906230049932579	0.943803806002372	0.904659882547802	0.927857512264876	0.941409175722039	0.952008856133309	0.952008856133309	0.951507530530901	0.941409175722039	0.892179720020908	0.975093969858209	0.939264924927987	0.9215081169354	0.924935518444706	0.899553260930123	0.909556653100699	0.93124269444159	0.95790546182734	0.896008014126332	0.587969939990416	0.587376700251599	0.587376700251599	0.711686782425613	0.587969939990416	0.711686782425613	0.759383543615474	0.699212310581131	0.859379363926898	0.699212310581131	0.692005455316655	0.692005455316655	0.565338092727991	0.565338092727991	0.492355218549639	0.568183678547903	0.603808973975241	0.260408122394202
251	550	0.895482962086204	0.895482962086204	0.893343368043939	0.893343368043939	0.950608121065219	0.950608121065219	0.956989391720898	0.956989391720898	0.892676375983843	0.892676375983843	0.942972296348886	0.905572650729785	0.943543548272569	0.904570338009818	0.927985120537088	0.941677496031715	0.952594499997797	0.952594499997797	0.951459700729944	0.941677496031715	0.891512945205539	0.975278517044764	0.938971786874121	0.921416274183332	0.925108923335241	0.899473004263593	0.909929837038143	0.931934476895234	0.958730112668593	0.895897504825242	0.590235296904842	0.590131759712832	0.590131759712832	0.713835733902587	0.590235296904842	0.713835733902587	0.760007519888252	0.701242800711029	0.859930243820806	0.701242800711029	0.693692168378828	0.693692168378828	0.567708148928711	0.567708148928711	0.495050275768412	0.57116778303914	0.605885296478872	0.255050271743121
252	551	0.895162853753127	0.895162853753127	0.893264159302362	0.893264159302362	0.950955188973245	0.950955188973245	0.957147988896372	0.957147988896372	0.89288533321592	0.89288533321592	0.943111831525281	0.905036743192873	0.943179577783874	0.904537117868538	0.928000472261983	0.942022768653625	0.953162926219999	0.953162926219999	0.9514930905084	0.942022768653625	0.890890404819183	0.975568736536395	0.938902537890345	0.921368701694033	0.925425129526537	0.899334821909748	0.91030851433136	0.932968765560357	0.959427138105528	0.895932633150456	0.592557565018298	0.59290400370162	0.59290400370162	0.716025246294667	0.592557565018298	0.716025246294667	0.760776052558983	0.703210958400272	0.86067415262226	0.703210958400272	0.695475040437361	0.695475040437361	0.570212798916969	0.570212798916969	0.498072333967652	0.574095251420926	0.608014796956248	0.250552983111365
253	552	0.89484584526601	0.89484584526601	0.893309655891657	0.893309655891657	0.951434284506881	0.951434284506881	0.957280713430017	0.957280713430017	0.893192364381814	0.893192364381814	0.943131081468958	0.904487180366496	0.942685409984132	0.904594316478603	0.927925312672049	0.94243348593724	0.953767872047737	0.953767872047737	0.951615397680719	0.94243348593724	0.890243074537931	0.97605409483583	0.93895341225119	0.921409388033439	0.925918727445076	0.899210519314385	0.910839732701024	0.934555051455593	0.960202113280988	0.896144663975162	0.595004922388146	0.595707167081568	0.595707167081568	0.718169579389566	0.595004922388146	0.718169579389566	0.761620044375269	0.704956643068767	0.861498283328611	0.704956643068767	0.697311058812905	0.697311058812905	0.572876083049701	0.572876083049701	0.501164138983395	0.576984015325458	0.610102665217265	0.24569817326895
254	553	0.894531471566334	0.894531471566334	0.893457136788168	0.893457136788168	0.952019401256983	0.952019401256983	0.957392085203732	0.957392085203732	0.893580007182457	0.893580007182457	0.943050548303815	0.903942936180397	0.942089787155062	0.904726975143563	0.927778968226747	0.942898930517888	0.954402568609372	0.954402568609372	0.951813158515998	0.942898930517888	0.889581673202593	0.976694134902178	0.939109094544685	0.921525133917703	0.926560215423944	0.899097284102165	0.911495925646991	0.936594938817889	0.961037451010512	0.896509448116693	0.597556010989615	0.598535000790084	0.598535000790084	0.720274990720336	0.597556010989615	0.720274990720336	0.762531191861977	0.706515123433102	0.862393018835601	0.706515123433102	0.699193216061812	0.699193216061812	0.575671661074362	0.575671661074362	0.504328457398069	0.579838125745589	0.612152772288059	0.240597328764734
255	554	0.894219267595578	0.894219267595578	0.893683880968239	0.893683880968239	0.952684532814411	0.952684532814411	0.957486624099413	0.957486624099413	0.894030799318781	0.894030799318781	0.94289073415375	0.903422984564316	0.94142145157838	0.904920135166968	0.927580765385539	0.943408385030895	0.955060247033265	0.955060247033265	0.952072909283332	0.943408385030895	0.888916919653983	0.977448399694552	0.939354269358859	0.92170274006298	0.927320091796224	0.89899230389775	0.912249526669119	0.938990031884194	0.961915564109643	0.897002836392385	0.600189472797932	0.601381255764577	0.601381255764577	0.722347737820028	0.600189472797932	0.722347737820028	0.763501191543974	0.707921668209864	0.863348742038973	0.707921668209864	0.701114504740437	0.701114504740437	0.57857319273841	0.57857319273841	0.507568055794103	0.582661633674169	0.614168989194769	0.235361936147576
256	555	0.893908768295223	0.893908768295223	0.893967167408214	0.893967167408214	0.953403672770023	0.953403672770023	0.957568849998959	0.957568849998959	0.89452727849172	0.89452727849172	0.942672141142664	0.902946299447997	0.940709145535806	0.905158837852366	0.927350030607886	0.943951132111589	0.955734138447776	0.955734138447776	0.952381186251815	0.943951132111589	0.888259532732914	0.978276432172064	0.939673621281741	0.921929007185421	0.928168854895001	0.898892766325803	0.913072969267262	0.941641934891457	0.962818865393919	0.897600679619573	0.602883949788326	0.604239682942455	0.604239682942455	0.724394078221693	0.602883949788326	0.724394078221693	0.764521739946128	0.709211546115644	0.864355835834468	0.709211546115644	0.703067917405132	0.703067917405132	0.581554337789301	0.581554337789301	0.510885700753926	0.585458590104051	0.616155186963534	0.230103481966336
257	556	0.893599508606749	0.893599508606749	0.894284275084436	0.894284275084436	0.954150814714679	0.954150814714679	0.957643282784265	0.957643282784265	0.895051982402206	0.895051982402206	0.942415271394454	0.90253185476118	0.939981611309058	0.905428124503306	0.927106090353248	0.944516454395295	0.956417473981268	0.956417473981268	0.952724525690544	0.944516454395295	0.887620231280195	0.979137775293824	0.94005183490136	0.92219073600118	0.929077003053358	0.898795859010985	0.913938686941278	0.944452252076625	0.96372976767888	0.898278828615591	0.605618083936026	0.607104033261128	0.607104033261128	0.726420269458384	0.605618083936026	0.726420269458384	0.765584533593306	0.71042002586703	0.865404683117829	0.71042002586703	0.705046446612252	0.705046446612252	0.58458875597449	0.58458875597449	0.514284158859966	0.588233046028086	0.61811523662049	0.224933452769872
258	557	0.893291023471637	0.893291023471637	0.89461248297325	0.89461248297325	0.954899952239237	0.954899952239237	0.95771444233723	0.95771444233723	0.895587448751171	0.895587448751171	0.94214062703302	0.90219862443361	0.939267591179854	0.905713036423339	0.926868271081088	0.945093634517341	0.9571034847621	0.9571034847621	0.953089463868613	0.945093634517341	0.887009734136641	0.979991972018946	0.940473594805743	0.922474727226411	0.930015034604381	0.898698769577959	0.914819113191024	0.947322587676649	0.964630683780068	0.899013134197776	0.608370517216261	0.609968057658003	0.609968057658003	0.728432569063151	0.608370517216261	0.728432569063151	0.766681269010377	0.711582376180609	0.866485666784799	0.711582376180609	0.70704308491815	0.70704308491815	0.587650107041434	0.587650107041434	0.517766196694652	0.590989052439125	0.620053009191778	0.219963335107042
259	558	0.892982847831366	0.892982847831366	0.894929070051	0.894929070051	0.955625078934555	0.955625078934555	0.957786848539751	0.957786848539751	0.896116215239549	0.896116215239549	0.94186871018226	0.901965582395027	0.938595827429912	0.905998614916014	0.926655899250867	0.945671955113052	0.957785401918634	0.957785401918634	0.953462537055119	0.945671955113052	0.886438760143062	0.980798565306539	0.940923585582921	0.922767781577267	0.930953447881153	0.898598685651385	0.915686681516355	0.950154545928477	0.965504026513021	0.89977944718346	0.611119891604258	0.61282550707049	0.61282550707049	0.730437234569046	0.611119891604258	0.730437234569046	0.767803642722207	0.71273386577297	0.86758916973112	0.71273386577297	0.70905082487918	0.70905082487918	0.590712050737589	0.590712050737589	0.521334580840413	0.593730660330021	0.621972375703534	0.215304615526706
260	559	0.892674516627418	0.892674516627418	0.89521131529403	0.89521131529403	0.956300188391493	0.956300188391493	0.957865021273725	0.957865021273725	0.896620819568271	0.896620819568271	0.941620022966074	0.901851702575174	0.937995062340951	0.906269901284879	0.926488301322046	0.946240698817757	0.958456456579232	0.958456456579232	0.953830281519156	0.946240698817757	0.88591802814027	0.981517098115717	0.941386491820922	0.923056699769901	0.931862741216758	0.898492794855927	0.916513825417129	0.952849731069057	0.966332208693281	0.90055361838998	0.613844849075245	0.615670132435998	0.615670132435998	0.732440523509121	0.613844849075245	0.732440523509121	0.768943351253664	0.713909763360703	0.868705574852536	0.713909763360703	0.711062659051694	0.711062659051694	0.593748246810411	0.593748246810411	0.524992077879678	0.596461920693625	0.623877207181898	0.211068780577722
261	560	0.892365564801271	0.892365564801271	0.895436497678684	0.895436497678684	0.956899274200909	0.956899274200909	0.957953480421049	0.957953480421049	0.897083799438271	0.897083799438271	0.941415067508359	0.901875958903792	0.937494038194688	0.906511936833484	0.926384803754085	0.946789148266781	0.959109879872252	0.959109879872252	0.954179233529821	0.946789148266781	0.885458256969079	0.982107113405591	0.941846998107774	0.923328282520467	0.932713412944281	0.898378284816246	0.917272978393202	0.955309747335337	0.967097643136387	0.901311498634671	0.616524031604452	0.618495684691933	0.618495684691933	0.734448693416427	0.616524031604452	0.734448693416427	0.770092091129616	0.715145337660396	0.869825265044787	0.715145337660396	0.713071579992048	0.713071579992048	0.596732355007356	0.596732355007356	0.528741454394874	0.599186884522789	0.625771374653006	0.207367316808948
262	561	0.892055527294408	0.892055527294408	0.895581896181305	0.895581896181305	0.957396329953661	0.957396329953661	0.958056745863622	0.958056745863622	0.897487692550482	0.897487692550482	0.941274345933016	0.902057325310625	0.937121497272842	0.906709762865379	0.926364733006448	0.947306586095451	0.959738902926059	0.959738902926059	0.954495929356208	0.947306586095451	0.885070165470299	0.982528154135272	0.942289789031506	0.923569330545117	0.933475961396806	0.898252343157004	0.917936573944432	0.957436198964267	0.967782742657881	0.902028938734867	0.619136081167108	0.621295914775706	0.621295914775706	0.736468001824016	0.619136081167108	0.736468001824016	0.77124155887493	0.716475857388637	0.870938623203616	0.716475857388637	0.715070580256595	0.715070580256595	0.599638035075882	0.599638035075882	0.532585476968432	0.601909602810364	0.627658749142999	0.204311710769245
263	562	0.891743939048306	0.891743939048306	0.895624789778239	0.895624789778239	0.957765349240609	0.957765349240609	0.958179337483339	0.958179337483339	0.897815036605835	0.897815036605835	0.941218360363942	0.902414775725414	0.936906181857132	0.906848420684112	0.926447415538595	0.947782294939095	0.96033675686901	0.96033675686901	0.954766905267412	0.947782294939095	0.884764472484743	0.982739763263872	0.942699549180148	0.923766644560006	0.934120884907418	0.898112157502863	0.918477045570672	0.959130690192795	0.968369920073301	0.902681789507904	0.621659639738439	0.624064573624726	0.624064573624726	0.738504706264938	0.621659639738439	0.738504706264938	0.772383451014473	0.717936591262014	0.872036032224767	0.717936591262014	0.717052652401688	0.717052652401688	0.602438946763443	0.602438946763443	0.53652691218278	0.604634126549202	0.629543201678012	0.20201344900747
264	563	0.891430335004448	0.891430335004448	0.895542457445828	0.895542457445828	0.957980325652611	0.957980325652611	0.958325775162099	0.958325775162099	0.898048369305265	0.898048369305265	0.941267612925037	0.902967284077901	0.936876834229274	0.906912951593233	0.926652177809987	0.948205557433038	0.960896672829469	0.960896672829469	0.95497869753253	0.948205557433038	0.884551896853222	0.982701483750503	0.943060963141727	0.923907025281286	0.934618681809199	0.897954915478485	0.918866826771782	0.960294825257869	0.968841588198188	0.903245901771116	0.624073349293675	0.626795412176399	0.626795412176399	0.740565064272247	0.624073349293675	0.740565064272247	0.773509464073114	0.719562807997117	0.873107875003981	0.719562807997117	0.71901078898368	0.71901078898368	0.605108749817496	0.605108749817496	0.540568526620345	0.607364506732155	0.631428603284186	0.200584018072482
265	564	0.89112761807751	0.89112761807751	0.895381374954171	0.895381374954171	0.958056303019801	0.958056303019801	0.958498406434215	0.958498406434215	0.898215697613592	0.898215697613592	0.941365545322726	0.903808320194409	0.937043427662959	0.906913083688702	0.926974278443323	0.948586842310146	0.96143402220491	0.96143402220491	0.95519836169097	0.948586842310146	0.884477367212687	0.982371962427428	0.943446770614683	0.924024443196443	0.935030401534725	0.897796803849267	0.91910615909243	0.961049078881511	0.969167301809069	0.903845243414137	0.626380108234238	0.629467930618446	0.629467930618446	0.742638031655136	0.626380108234238	0.742638031655136	0.774646466822487	0.721214152124435	0.874219131879724	0.721214152124435	0.72099162295063	0.72099162295063	0.607698463269066	0.607698463269066	0.54492638689799	0.610053407747696	0.633238147352636	0.199631745025485
266	565	0.890846195208451	0.890846195208451	0.895203449565779	0.895203449565779	0.95803615303197	0.95803615303197	0.95869413507557	0.95869413507557	0.898357893325555	0.898357893325555	0.941444853492658	0.904979442712438	0.937376082578368	0.906871603081027	0.927385901498828	0.94894644292211	0.961969627259938	0.961969627259938	0.955491370435371	0.94894644292211	0.884559699628233	0.981770884937185	0.943927723975968	0.924160183258274	0.935435898665622	0.897653617511855	0.919227439618993	0.96159584717579	0.969346157674528	0.904598144220444	0.628606475521958	0.63207442656039	0.63207442656039	0.744708374061798	0.628606475521958	0.744708374061798	0.77582320932704	0.722747220774099	0.875429490843441	0.722747220774099	0.723038001991836	0.723038001991836	0.610276751010166	0.610276751010166	0.549756267746424	0.612660438021331	0.634912849500037	0.198759244695459
267	566	0.890581857378174	0.890581857378174	0.895009107495619	0.895009107495619	0.957935611069462	0.957935611069462	0.958909315330412	0.958909315330412	0.898476791386955	0.898476791386955	0.941509920902562	0.906421758778498	0.937843761976961	0.906793138095582	0.927871761592255	0.949288378832488	0.962504895423609	0.962504895423609	0.955841885764669	0.949288378832488	0.884770444082891	0.980949352454296	0.944485526831376	0.9243120178809	0.93583387925855	0.897521956287788	0.919251335163886	0.961959616462719	0.969404881598197	0.905471997848138	0.630766583972679	0.634627847072346	0.634627847072346	0.746776063783781	0.630766583972679	0.746776063783781	0.777034210050858	0.724192711562159	0.876721396270344	0.724192711562159	0.725137240775515	0.725137240775515	0.612843740079737	0.612843740079737	0.554970497918852	0.615200064601459	0.636483314090858	0.198069435282928
268	567	0.890330395567583	0.890330395567583	0.894798774958659	0.894798774958659	0.957770412512623	0.957770412512623	0.959140301442988	0.959140301442988	0.898574226743597	0.898574226743597	0.941565131020173	0.908076375539097	0.938415428860196	0.90668231705774	0.928416573339354	0.94961666960484	0.963041234124978	0.963041234124978	0.956234069677803	0.94961666960484	0.88508115055969	0.979958466153281	0.945101882786703	0.924477719478441	0.936223049370173	0.897398419998606	0.919198512539525	0.962164873064316	0.969370199383709	0.906434197955321	0.632874566402246	0.637141139224432	0.637141139224432	0.748841073112631	0.632874566402246	0.748841073112631	0.778273987458024	0.725581322104665	0.878077292535647	0.725581322104665	0.727276653969882	0.727276653969882	0.615399557516721	0.615399557516721	0.560481406168479	0.617686754536478	0.637980145489573	0.197665234988418
269	568	0.890087600757581	0.890087600757581	0.894572878169864	0.894572878169864	0.957556292741797	0.957556292741797	0.959383447657548	0.959383447657548	0.898652034341282	0.898652034341282	0.94161486731322	0.909884400140743	0.939060046229531	0.906543768292876	0.929005051355877	0.949935334802728	0.963580050793101	0.963580050793101	0.95665208417371	0.949935334802728	0.885463369041661	0.978849327208662	0.945758495447744	0.92465506046502	0.936602115057153	0.897279608465846	0.919089638558327	0.962236103302597	0.969268836834695	0.907452138200092	0.634944555626502	0.639627250086763	0.639627250086763	0.750903374339896	0.634944555626502	0.750903374339896	0.779537060012623	0.726943750017667	0.87947962401456	0.726943750017667	0.729443556243153	0.729443556243153	0.617944330360059	0.617944330360059	0.566201321248509	0.620134974874787	0.639433948060652	0.197649562012453
270	569	0.889849263929073	0.889849263929073	0.894331843344202	0.894331843344202	0.957308987137329	0.957308987137329	0.959635108218341	0.959635108218341	0.898712049125816	0.898712049125816	0.941663513249436	0.911786939729946	0.939746577086426	0.906382120126362	0.929621910257575	0.950248393989711	0.964122752857035	0.964122752857035	0.957080091251328	0.950248393989711	0.885888649511835	0.977673036794961	0.946437068420295	0.924841813254756	0.936969782376153	0.897162121511048	0.918945380032709	0.96219779349958	0.969127519754788	0.908493212240554	0.636990684461292	0.642099126729454	0.642099126729454	0.752962939757124	0.636990684461292	0.752962939757124	0.78081794617874	0.728310692917214	0.880910835082296	0.728310692917214	0.731625262263544	0.731625262263544	0.620478185648693	0.620478185648693	0.572042571912147	0.622559192664786	0.640875326168567	0.198125334555557
271	570	0.889611176062962	0.889611176062962	0.894076096696641	0.894076096696641	0.957044231079563	0.957044231079563	0.959891637369613	0.959891637369613	0.898756106043	0.898756106043	0.941715452296552	0.913725101453214	0.940443984432339	0.906202000883573	0.930251864660199	0.95055986672935	0.964670747745832	0.964670747745832	0.957502252909594	0.95055986672935	0.886328541953241	0.976480696086699	0.94711930531015	0.92503575026177	0.937324757383834	0.89704255895575	0.918786403775086	0.962074429977279	0.968972973947617	0.909524813734806	0.639027085722458	0.644569716222624	0.644569716222624	0.755019741655861	0.639027085722458	0.755019741655861	0.78211116442046	0.729712848419356	0.882353370114069	0.729712848419356	0.733809086699271	0.733809086699271	0.623001250421564	0.623001250421564	0.577917486912598	0.624973874954872	0.642334884177791	0.199195470818254
272	571	0.889369128140151	0.889369128140151	0.893806064442145	0.893806064442145	0.956777759948844	0.956777759948844	0.960149389355615	0.960149389355615	0.898786040038638	0.898786040038638	0.9417750679223	0.915639992457056	0.941121231268728	0.906008038889882	0.930879629179502	0.950873772585205	0.96522544288855	0.96522544288855	0.957902731147445	0.950873772585205	0.88675459634891	0.975323406258396	0.947786909723106	0.925234643900185	0.937665746136859	0.896917520621492	0.918633376597874	0.961890499057712	0.968831925216817	0.910514336340948	0.641067892225845	0.647051965636387	0.647051965636387	0.757073752327655	0.641067892225845	0.757073752327655	0.783411233201867	0.731180914140143	0.88378967348509	0.731180914140143	0.735982344218549	0.735982344218549	0.625513651717614	0.625513651717614	0.583738395003066	0.627393488793446	0.643843226452794	0.200962889001069
273	572	0.889118911141544	0.889118911141544	0.893522172795682	0.893522172795682	0.956525309125517	0.956525309125517	0.960404718420594	0.960404718420594	0.898803686058532	0.898803686058532	0.941846743594413	0.917472719887982	0.941747280597052	0.905804862470662	0.931489918431234	0.951194131120837	0.965788245714245	0.965788245714245	0.958265687963821	0.951194131120837	0.887138362681872	0.974252268484576	0.948421585264957	0.925436266584119	0.937991454691891	0.896783606329811	0.91850696531349	0.961670487062895	0.968731099366017	0.911429173717083	0.643127236787297	0.649558822040859	0.649558822040859	0.759124944064053	0.643127236787297	0.759124944064053	0.784712670987045	0.732745587695625	0.885202189570571	0.732745587695625	0.738132349489595	0.738132349489595	0.628015516575783	0.628015516575783	0.589417624936756	0.629832501228905	0.645430957358048	0.203530507304526
274	573	0.888856316048044	0.888856316048044	0.89322484797222	0.89322484797222	0.956302613989927	0.956302613989927	0.960653978808798	0.960653978808798	0.898810879048487	0.898810879048487	0.941934862780621	0.919164390892499	0.94229109541877	0.905597099951288	0.932067447031147	0.951524961899805	0.96636056365197	0.96636056365197	0.958575285357657	0.951524961899805	0.887451390935157	0.97331838393976	0.949005035541499	0.925638390727696	0.938300589105591	0.896637415902247	0.91842783673435	0.961438880314844	0.96869722219885	0.912236719521311	0.645219252222658	0.652103232506158	0.652103232506158	0.761173289156603	0.645219252222658	0.761173289156603	0.78600999624008	0.734437566701852	0.886573362745726	0.734437566701852	0.740246417180623	0.740246417180623	0.630506972035013	0.630506972035013	0.594867505466873	0.632305379309649	0.647128681258026	0.20700124392915
275	574	0.888577133840556	0.888577133840556	0.892914516186724	0.892914516186724	0.956125409922418	0.956125409922418	0.960893524764476	0.960893524764476	0.898809453954305	0.898809453954305	0.942043808948656	0.920656112617116	0.942721638735341	0.905389379657133	0.932596929594993	0.95187028448567	0.966943804130783	0.966943804130783	0.958815685327892	0.95187028448567	0.887665231091796	0.972572853798467	0.949518964158526	0.925838788745034	0.938591855434622	0.896475549160338	0.91841665767287	0.961220165135576	0.968757019518948	0.912904367411732	0.64735807134777	0.654698144102398	0.654698144102398	0.763218759896852	0.64735807134777	0.763218759896852	0.787297727425055	0.736287548774874	0.887885637385766	0.736287548774874	0.742311861959851	0.742311861959851	0.632988145134245	0.632988145134245	0.60000036534662	0.634826590084076	0.648967002517197	0.211478017075466
276	575	0.888277155499982	0.888277155499982	0.892591603654162	0.892591603654162	0.956009432303335	0.956009432303335	0.961119710531877	0.961119710531877	0.898801245721789	0.898801245721789	0.94217796556625	0.921888992208343	0.943007873548222	0.90518632991357	0.933063080738522	0.952234118441993	0.967539374579738	0.967539374579738	0.958971049873463	0.952234118441993	0.887751433134819	0.972066779235221	0.949945074721836	0.926035233050256	0.938863959735646	0.896294605925623	0.918494094941467	0.961038827847108	0.968937217129942	0.913399511046448	0.649557826978479	0.657356503899696	0.657356503899696	0.765261328576348	0.649557826978479	0.765261328576348	0.788570383006056	0.73832623153074	0.889121457865904	0.73832623153074	0.744315998495494	0.744315998495494	0.635459162912422	0.635459162912422	0.604728533329204	0.637410600600585	0.650976525500035	0.217063744943997
277	576	0.887945005550107	0.887945005550107	0.892210562450766	0.892210562450766	0.955909808526808	0.955909808526808	0.961345859552123	0.961345859552123	0.898773283065	0.898773283065	0.942395545642996	0.923075981450118	0.943250385529424	0.904981161257075	0.93355252378486	0.952598710626921	0.96817778412289	0.96817778412289	0.959070545732184	0.952598710626921	0.887793500247668	0.971636784260912	0.950432628801043	0.926218545605615	0.939113280190906	0.896064526681772	0.918618715673982	0.96076787156025	0.969203696763982	0.913775516715395	0.651772628401879	0.660058290678604	0.660058290678604	0.767291231249763	0.651772628401879	0.767291231249763	0.78988167083345	0.740513400016112	0.890336406967512	0.740513400016112	0.746259045060236	0.746259045060236	0.637886378691359	0.637886378691359	0.609296207318906	0.640083314978093	0.653153150104584	0.225537449255789
278	577	0.887576661045258	0.887576661045258	0.891736051618652	0.891736051618652	0.955774940231782	0.955774940231782	0.961585514359337	0.961585514359337	0.898713876164658	0.898713876164658	0.942737192185524	0.924446159721801	0.943561794050027	0.904766181175451	0.934148254418232	0.9529464449782	0.968878567020251	0.968878567020251	0.959153422792091	0.9529464449782	0.887887111475394	0.971101913195778	0.95111544145044	0.926382607121199	0.939338202323033	0.895767855645533	0.918735278022783	0.960287681643664	0.969499989255143	0.914109575571436	0.653952375690504	0.662773741991231	0.662773741991231	0.769301323273182	0.653952375690504	0.769301323273182	0.791278247705376	0.742783560841987	0.891590889385891	0.742783560841987	0.748154781402106	0.748154781402106	0.640243824687033	0.640243824687033	0.613983230082382	0.642848370260021	0.655458440361088	0.238084178507898
279	578	0.887178941762157	0.887178941762157	0.891183807821615	0.891183807821615	0.955610474165831	0.955610474165831	0.961835357837266	0.961835357837266	0.898626782166558	0.898626782166558	0.943180933657121	0.925964825563033	0.9439291126601	0.904544663421064	0.93482954579604	0.953281546678784	0.969626668404817	0.969626668404817	0.959218967777461	0.953281546678784	0.888022080593434	0.970486897678358	0.951952046502835	0.926529778132882	0.939540443199267	0.89542009823806	0.918843735328074	0.959633817806135	0.969819294059944	0.914404818567056	0.656104887838359	0.665501193065022	0.665501193065022	0.771295505890268	0.656104887838359	0.771295505890268	0.792744055507577	0.745129493970915	0.892874582367139	0.745129493970915	0.750010864402327	0.750010864402327	0.642543146279616	0.642543146279616	0.618755397666392	0.645686832881527	0.657871496832318	0.253915891064864
280	579	0.886758667477524	0.886758667477524	0.890569567723445	0.890569567723445	0.955422057076527	0.955422057076527	0.96209207286966	0.96209207286966	0.898515758216495	0.898515758216495	0.943704798521076	0.927597277513453	0.944339354909712	0.904319881746278	0.935575671075683	0.953608240911626	0.970407033409584	0.970407033409584	0.959266467412569	0.953608240911626	0.888188221377229	0.969816469347195	0.952900977791035	0.926662419176534	0.939721719886851	0.895036759880509	0.91894404093006	0.958841839756448	0.970154810634904	0.914664376654742	0.658237983839449	0.668238979127426	0.668238979127426	0.773277680344683	0.658237983839449	0.773277680344683	0.794263036125794	0.747543979365451	0.894177163157361	0.747543979365451	0.751834950942128	0.751834950942128	0.644795988849286	0.644795988849286	0.623578506117698	0.648579769277768	0.660371420081042	0.272244545291228
281	580	0.88632265796808	0.88632265796808	0.889909067987938	0.889909067987938	0.955215335711443	0.955215335711443	0.962352342340265	0.962352342340265	0.898384561460264	0.898384561460264	0.944286815240676	0.929308814112701	0.944779534348932	0.904095109903459	0.936365903414565	0.953930752859683	0.971204607167546	0.971204607167546	0.95929520842169	0.953930752859683	0.888375347602218	0.96911535984083	0.953920769147849	0.926782890788029	0.939883749453025	0.894633345994034	0.919036148168946	0.957947307203391	0.970499738436542	0.914891380786979	0.660359482687777	0.670985435405891	0.670985435405891	0.775251747880091	0.660359482687777	0.775251747880091	0.79581913144577	0.750019796988145	0.895488309002657	0.750019796988145	0.753634697902734	0.753634697902734	0.647013997776217	0.647013997776217	0.62841835148306	0.651508245883902	0.662937310670033	0.292282099551531
282	581	0.885877733010547	0.885877733010547	0.889218045278884	0.889218045278884	0.95499595681815	0.95499595681815	0.962612849132831	0.962612849132831	0.898236949043659	0.898236949043659	0.944905012279207	0.931064733900417	0.945236664527826	0.903873621644971	0.937179515970084	0.954253307705908	0.972004334811699	0.972004334811699	0.959304477529102	0.954253307705908	0.888573273043841	0.968408300797802	0.954969954406083	0.926893553503238	0.940028248965033	0.894225361999791	0.919120010384936	0.956985779855749	0.970847276921378	0.915088961916252	0.662477203377348	0.673738897127863	0.673738897127863	0.777221609740154	0.662477203377348	0.777221609740154	0.797396283353247	0.752549726801549	0.896797697149128	0.752549726801549	0.755417762165371	0.755417762165371	0.649208818440584	0.649208818440584	0.63324072980924	0.654453329135087	0.66554826916206	0.313240512210312
283	582	0.885430712381646	0.885430712381646	0.888512236260078	0.888512236260078	0.954769567144221	0.954769567144221	0.962870276131106	0.962870276131106	0.898076678112475	0.898076678112475	0.945537418099959	0.932830335416242	0.945697758996465	0.903658690723179	0.937995781899643	0.954580130633255	0.972791161475038	0.972791161475038	0.959293561459077	0.954580130633255	0.888771811477539	0.967720023856654	0.956007067398546	0.926996767858035	0.940156935490115	0.893828313318934	0.919195580918234	0.955992817422309	0.971190625545931	0.915260250995048	0.664598964902166	0.676497699520791	0.676497699520791	0.779191167168534	0.664598964902166	0.779191167168534	0.798978433733968	0.755126548768216	0.898095004842876	0.755126548768216	0.757191800611267	0.757191800611267	0.651392096222563	0.651392096222563	0.638011437142999	0.657396085466479	0.668183396119893	0.334331741632113
284	583	0.884988415858096	0.884988415858096	0.887807377595312	0.887807377595312	0.954541813437229	0.954541813437229	0.963121306218837	0.963121306218837	0.897907505812508	0.897907505812508	0.946162061166217	0.934570917199814	0.946149831304917	0.903453590890449	0.938793974360643	0.95491544682468	0.973550032290559	0.973550032290559	0.959261746935894	0.95491544682468	0.888960776678751	0.967075260655926	0.956990641958046	0.927094894388291	0.940271526095514	0.893457705372619	0.919262813109046	0.955003979611857	0.97152298376672	0.915408378975854	0.666732586256237	0.679260177812122	0.679260177812122	0.781164321408895	0.666732586256237	0.781164321408895	0.800549524473674	0.757743042850698	0.899369909330002	0.757743042850698	0.758964470121647	0.758964470121647	0.653575476502329	0.653575476502329	0.642696269531098	0.660317581313236	0.670821792106302	0.354767746181473
285	584	0.88455766321662	0.88455766321662	0.887119205948378	0.887119205948378	0.954318342444745	0.954318342444745	0.963362622279773	0.963362622279773	0.89773318928955	0.89773318928955	0.946756969941271	0.936251777790775	0.946579895003248	0.903261595899145	0.939553366510484	0.955263481463136	0.974265892391256	0.974265892391256	0.959208320683826	0.955263481463136	0.889129982422915	0.96649874283416	0.957879211917391	0.927190293629878	0.940373737848471	0.893129043582	0.919321660297575	0.954054826133179	0.971837551040265	0.915536476811154	0.668885886433564	0.682024667229304	0.682024667229304	0.783144973704899	0.668885886433564	0.783144973704899	0.802093497458107	0.760391989011546	0.900612087856608	0.760391989011546	0.760743427577738	0.760743427577738	0.655770604660058	0.655770604660058	0.647261023020298	0.663198883110517	0.673442557684058	0.373760484222933
286	585	0.884145274233938	0.884145274233938	0.886463457983071	0.886463457983071	0.954104800914343	0.954104800914343	0.963590907197663	0.963590907197663	0.897557485689399	0.897557485689399	0.947300172888407	0.937838215728763	0.946974963641529	0.903085979501631	0.940253231506567	0.955628459731578	0.974923686910125	0.974923686910125	0.959132569427151	0.955628459731578	0.889269242485473	0.966015202029896	0.958631311109388	0.92728532611867	0.940465287816228	0.892857833368232	0.919372075824026	0.953180916695061	0.972127526823084	0.915647675453436	0.671066684428152	0.684789502999784	0.684789502999784	0.785137025300209	0.671066684428152	0.785137025300209	0.80359429457301	0.763066167213312	0.901811217668795	0.763066167213312	0.762536329860766	0.762536329860766	0.657989126075924	0.657989126075924	0.651671493657359	0.666021057293477	0.676024793415931	0.390521914121033
287	586	0.883758068686771	0.883758068686771	0.885855870363183	0.885855870363183	0.953906835593595	0.953906835593595	0.963802843856255	0.963802843856255	0.897384152157847	0.897384152157847	0.947769698470913	0.93929552955342	0.947322050769828	0.902930015450275	0.940872842506295	0.956014606812961	0.975508360980161	0.975508360980161	0.959033779890142	0.956014606812961	0.889368370641864	0.965649369881675	0.959205473366845	0.927382352390538	0.940547893066027	0.892659580152471	0.919414013028605	0.95241781100629	0.972386110571698	0.915745105855184	0.673282799234005	0.68755302035101	0.68755302035101	0.787144377438488	0.673282799234005	0.787144377438488	0.805035857704125	0.76575835741855	0.902956976012666	0.76575835741855	0.764350833851958	0.764350833851958	0.660242686130103	0.660242686130103	0.655893477489044	0.668765170297276	0.678547599864691	0.404263994240315
288	587	0.88340286635184	0.88340286635184	0.885312179752506	0.885312179752506	0.953730093230073	0.953730093230073	0.963995115139296	0.963995115139296	0.897216945840691	0.897216945840691	0.948143575152075	0.940589017804383	0.947608169938212	0.90279697749744	0.941391472667066	0.956426147890237	0.976004859734359	0.976004859734359	0.958911238797077	0.956426147890237	0.889417180667528	0.965425978028039	0.959560232522571	0.927483732981354	0.94062327066511	0.892549789355871	0.919447425251514	0.951801068775652	0.972606501742624	0.915831898968885	0.675542049845128	0.69031355451043	0.69031355451043	0.789170931363398	0.675542049845128	0.789170931363398	0.806402128737194	0.76846133958981	0.904039040134319	0.76846133958981	0.766194596432539	0.766194596432539	0.662542930202771	0.662542930202771	0.659892770562113	0.67141228855707	0.680990077593109	0.414198682945318
289	588	0.883086487005866	0.883086487005866	0.884848122814834	0.884848122814834	0.953580220571348	0.953580220571348	0.964164403930535	0.964164403930535	0.897059623883724	0.897059623883724	0.948399831395184	0.941683979021295	0.947820334696751	0.902690139395491	0.941788395146284	0.956867308146364	0.976398128305716	0.976398128305716	0.95876423287223	0.956867308146364	0.889405486337903	0.965369758107528	0.959654122409372	0.927591828426992	0.940693137680718	0.892543966399588	0.919472265832959	0.951366249711932	0.972781899792383	0.915911185747024	0.677852255255525	0.69306944070549	0.69306944070549	0.791220588318603	0.677852255255525	0.791220588318603	0.807677049557959	0.771167893689645	0.90504708727986	0.771167893689645	0.768075274483737	0.768075274483737	0.664901503674102	0.664901503674102	0.663635168923327	0.673943478508017	0.683331327163954	0.419537938600582
290	589	0.88278897475461	0.88278897475461	0.884420180225222	0.884420180225222	0.953436074483964	0.953436074483964	0.964302751573304	0.964302751573304	0.896900583525807	0.896900583525807	0.948559374866403	0.942630697504149	0.947991570029267	0.902587184890565	0.942149024874473	0.957344433205044	0.976713117687228	0.976713117687228	0.958555186319069	0.957344433205044	0.88928758890605	0.965562008033718	0.959486605230467	0.927773159988686	0.940706474697836	0.89265228330219	0.919507352305893	0.951027820943924	0.972996302784272	0.915950325579274	0.680185572251559	0.695834066446815	0.695834066446815	0.793296863552481	0.680185572251559	0.793296863552481	0.808881150416279	0.773996876132937	0.905981306861416	0.773996876132937	0.769974238754422	0.769974238754422	0.667314275120442	0.667314275120442	0.667025700527469	0.676297693252748	0.685643080478961	0.422033440106185
291	590	0.8824875155195	0.8824875155195	0.883978228610107	0.883978228610107	0.953275038269075	0.953275038269075	0.964408591676404	0.964408591676404	0.89672685233058	0.89672685233058	0.948662012248299	0.943504452409512	0.94815981387239	0.902465342785922	0.94255954392932	0.957856619488194	0.976987568651945	0.976987568651945	0.958257357678764	0.957856619488194	0.889040606345987	0.966032301225518	0.959104181814604	0.928075335502298	0.94062398593984	0.89286132493043	0.919568061863589	0.950677334640134	0.973319517680145	0.915920428871512	0.682513034432952	0.698619877545534	0.698619877545534	0.795397205216831	0.682513034432952	0.795397205216831	0.810048650828727	0.777044341070551	0.906854550048492	0.777044341070551	0.77186907056581	0.77186907056581	0.669764789256036	0.669764789256036	0.670036195412024	0.678454815433163	0.688003411018759	0.423944168398519
292	591	0.882184641800752	0.882184641800752	0.883528098560362	0.883528098560362	0.953100548326173	0.953100548326173	0.96448819552178	0.96448819552178	0.896540132931008	0.896540132931008	0.94871412052876	0.944308034561879	0.948319449205402	0.902327204419605	0.94300037618897	0.958397218376089	0.977225611002934	0.977225611002934	0.957886285182142	0.958397218376089	0.888688577514592	0.966727782579465	0.958535943932884	0.928472345365632	0.940464973931557	0.893151215977739	0.91964918733673	0.950315978068921	0.973723457284357	0.91583025310054	0.684840776013746	0.701423796679851	0.701423796679851	0.79751641391044	0.684840776013746	0.79751641391044	0.811184026581118	0.780268865069011	0.907675486723247	0.780268865069011	0.773761742657654	0.773761742657654	0.672246205667905	0.672246205667905	0.67273265274781	0.680457305793319	0.690400931714461	0.425243034896597
293	592	0.881882886098586	0.881882886098586	0.883075620666857	0.883075620666857	0.952916041054751	0.952916041054751	0.964547834391382	0.964547834391382	0.896342127960055	0.896342127960055	0.948722076695673	0.945044234785746	0.948464859007585	0.902175361129659	0.943451945531567	0.958959581249003	0.977431374543264	0.977431374543264	0.95745750706003	0.958959581249003	0.888255541268745	0.967595596992097	0.95781098335641	0.928938179976498	0.940248741197815	0.893502081137548	0.919745521556002	0.949944938498644	0.974180034401263	0.915688555743157	0.687174931207985	0.704242746527972	0.704242746527972	0.7996492902321	0.687174931207985	0.7996492902321	0.812291753459265	0.783629024694841	0.90845278676784	0.783629024694841	0.775654227769704	0.775654227769704	0.674751683943074	0.674751683943074	0.675181071705644	0.682347625077272	0.69282425549718	0.425902951019436
294	593	0.88158478091322	0.88158478091322	0.882626625520461	0.882626625520461	0.952724952854301	0.952724952854301	0.964593779567155	0.964593779567155	0.896134540050687	0.896134540050687	0.948692257736927	0.945715843905611	0.948590426258223	0.90201240425413	0.943894675835254	0.959537059487211	0.977608989076005	0.977608989076005	0.956986561543254	0.959537059487211	0.887765536465324	0.968582889359949	0.956958391856286	0.929446829732702	0.939994590263441	0.893894045103288	0.919851857352089	0.949565403197662	0.974661161835218	0.915504094276163	0.68952163422971	0.707073649768103	0.707073649768103	0.801790634780598	0.68952163422971	0.801790634780598	0.813376307248984	0.787083396514567	0.909195120064432	0.787083396514567	0.77754849864171	0.77754849864171	0.677274383668564	0.677274383668564	0.677447451456345	0.684168234029082	0.695261995298028	0.425896828186049
295	594	0.881292858744873	0.881292858744873	0.882186943712046	0.882186943712046	0.952530720124315	0.952530720124315	0.964632302331049	0.964632302331049	0.895919071835869	0.895919071835869	0.948631040640409	0.946325652745969	0.948690533936595	0.901840925131062	0.944308990978176	0.960123004470987	0.977762584404225	0.977762584404225	0.956488986862644	0.960123004470987	0.887242601961208	0.969636804579562	0.956007261203613	0.929972285032051	0.939721823653264	0.894307232568389	0.919962987555675	0.949178559434333	0.975138752390578	0.915285626176358	0.691887019292967	0.70991342907845	0.70991342907845	0.803935248154726	0.691887019292967	0.803935248154726	0.814442163736088	0.790590557094712	0.909911156495183	0.790590557094712	0.779446528013423	0.779446528013423	0.679807464431398	0.679807464431398	0.679597791170729	0.685961593392805	0.69770276404812	0.42519757781545
296	595	0.881009652093763	0.881009652093763	0.881762405832482	0.881762405832482	0.952336779264286	0.952336779264286	0.964669673965009	0.964669673965009	0.895697425948566	0.895697425948566	0.948544802394006	0.946876452131317	0.948759565021985	0.9016635150985	0.944675314838477	0.960710767580604	0.977896290330992	0.977896290330992	0.955980321249025	0.960710767580604	0.886710776613277	0.970704487547471	0.954986683169495	0.930488536272352	0.939449743892111	0.894721768226282	0.920073704997446	0.948785594477016	0.975584718871695	0.915041908920541	0.694277220611796	0.712759007137218	0.712759007137218	0.806077930953272	0.694277220611796	0.806077930953272	0.815493798706391	0.794109083001801	0.910609565942251	0.794109083001801	0.781350288624594	0.781350288624594	0.6823440858186	0.6823440858186	0.681698090019614	0.6877701639125	0.700135174678566	0.423778111326655
297	596	0.880737693460108	0.880737693460108	0.881358842472638	0.881358842472638	0.952146566673705	0.952146566673705	0.964712165750985	0.964712165750985	0.895471305021744	0.895471305021744	0.948439919985607	0.94737103288615	0.948791902493675	0.901482765494488	0.944974071294301	0.961293700196338	0.978014236659376	0.978014236659376	0.955476102933226	0.961293700196338	0.886194099278408	0.971733083160214	0.953925749525033	0.930969573851413	0.939197653504809	0.895117776770398	0.920178802508085	0.948387695594069	0.975970974082927	0.914781699985512	0.696698372400242	0.715607306622613	0.715607306622613	0.808213483775026	0.696698372400242	0.808213483775026	0.816535687945708	0.797597550802359	0.911299018287798	0.797597550802359	0.783261753214972	0.783261753214972	0.684877407417192	0.684877407417192	0.683814347173817	0.689636406332222	0.702547840120481	0.421611340138678
298	597	0.880479515344128	0.880479515344128	0.880982084223387	0.880982084223387	0.951963518752066	0.951963518752066	0.964766048970922	0.964766048970922	0.895242411688366	0.895242411688366	0.948322770403098	0.947812185834966	0.948781929330946	0.901301267657072	0.945185684223791	0.961865153698463	0.978120553192445	0.978120553192445	0.954991870146073	0.961865153698463	0.88571660881348	0.97266973631433	0.95285355204133	0.93138938816704	0.938984855016187	0.895475382894168	0.920273072918277	0.947986050053853	0.976269430828626	0.914513756848071	0.699156608872346	0.718455250212841	0.718455250212841	0.810336707218778	0.699156608872346	0.810336707218778	0.817572307239852	0.80101453706291	0.911988183413981	0.80101453706291	0.78518289452431	0.78518289452431	0.687400588814197	0.687400588814197	0.686012561804156	0.69160278139603	0.704929373304978	0.418670175670534
299	598	0.88023765024604	0.88023765024604	0.880637961675598	0.880637961675598	0.95179107189886	0.95179107189886	0.96483759490677	0.96483759490677	0.895012448581399	0.895012448581399	0.948199730634368	0.948202701802261	0.94872402851308	0.901121612924296	0.945290577505092	0.962418479467253	0.978219369733268	0.978219369733268	0.954543161118394	0.962418479467253	0.885302344075374	0.973461591906354	0.951799182489489	0.931721969617041	0.938830650951071	0.895774711291022	0.920351309058707	0.947581845124724	0.97645200191315	0.914246836985018	0.701658064242152	0.721299760586108	0.721299760586108	0.812442401883316	0.701658064242152	0.812442401883316	0.818608132374638	0.804318618349978	0.912685731202962	0.804318618349978	0.787115685292356	0.787115685292356	0.689906789596638	0.689906789596638	0.688358733081449	0.693711749847982	0.707268387163168	0.414927529341237
300	599	0.880014630666063	0.880014630666063	0.880332305420141	0.880332305420141	0.951632662513579	0.951632662513579	0.964933074840475	0.964933074840475	0.894783118333807	0.894783118333807	0.948077177667304	0.94854537161253	0.94861258301936	0.900946392634206	0.945269175016348	0.962947028882982	0.978314816084913	0.978314816084913	0.954145514081015	0.962947028882982	0.884975343920966	0.974055794832825	0.950791732640613	0.931941308599223	0.93875434383429	0.895995886654392	0.92040830376006	0.947176268075042	0.976490600140851	0.913989697873152	0.704208872723703	0.724137760420618	0.724137760420618	0.814525368367431	0.704208872723703	0.814525368367431	0.81964763913588	0.807468371230089	0.9134003315369	0.807468371230089	0.789062098258863	0.789062098258863	0.692389169351537	0.692389169351537	0.690918860176512	0.696005772432135	0.709553494626166	0.410356312569801
301	600	0.879812989104415	0.879812989104415	0.880070946047887	0.880070946047887	0.951491726995718	0.951491726995718	0.965058760053984	0.965058760053984	0.894556123578556	0.894556123578556	0.947961488489795	0.94884298609027	0.948441975829067	0.900778198124846	0.945101900635703	0.963444153325925	0.97841102205045	0.97841102205045	0.953814467264765	0.963444153325925	0.884759647207137	0.97439948999028	0.949860294265804	0.932021395511393	0.938775236190671	0.896119033677708	0.920438849853018	0.946770506173166	0.976357138316085	0.913751096989274	0.706815168531042	0.726966172394577	0.726966172394577	0.816580407269911	0.706815168531042	0.816580407269911	0.820695303309393	0.810422372269766	0.914140654297954	0.810422372269766	0.791024106163579	0.791024106163579	0.694840887665917	0.694840887665917	0.693758942260164	0.698527309892546	0.711773308625084	0.404929436775241
302	601	0.879657151668292	0.879657151668292	0.879871027009519	0.879871027009519	0.951382378091636	0.951382378091636	0.965209907434573	0.965209907434573	0.894317246630371	0.894317246630371	0.947842450248653	0.949023023499403	0.948133140044846	0.900626026068219	0.944725643138479	0.96394910550381	0.978465839969662	0.978465839969662	0.953502994296362	0.96394910550381	0.884592707601581	0.974683688774429	0.948897898885229	0.931961884140011	0.938887465159364	0.896218801533234	0.920446779583318	0.946398049840909	0.976049042570303	0.913495603759908	0.70948553099913	0.729770804955566	0.729770804955566	0.818640268177695	0.70948553099913	0.818640268177695	0.821743665471255	0.81331256542413	0.914892278054565	0.81331256542413	0.793012663341578	0.793012663341578	0.697285883204614	0.697285883204614	0.696727463036664	0.701170056102938	0.714035439049828	0.39715650645254
303	602	0.879562567788208	0.879562567788208	0.879738612072891	0.879738612072891	0.95131208375754	0.95131208375754	0.965375733337445	0.965375733337445	0.894054248785393	0.894054248785393	0.947705618369817	0.949029073612445	0.947633626533383	0.900495559089017	0.944115639961108	0.964499114983521	0.978442411590428	0.978442411590428	0.953158980003651	0.964499114983521	0.884402622454279	0.975112988171453	0.947795813747955	0.931791355228525	0.939066162613794	0.896375334572904	0.92044030343003	0.94608699479443	0.975597557514888	0.913188990639784	0.712218647862293	0.732544172630298	0.732544172630298	0.820735479197485	0.712218647862293	0.820735479197485	0.82278155202354	0.816283600741196	0.915634681859178	0.816283600741196	0.795033816646225	0.795033816646225	0.699749580465465	0.699749580465465	0.699636329773568	0.7038045667098	0.716433285356299	0.385929421217249
304	603	0.879518304949359	0.879518304949359	0.879662912304631	0.879662912304631	0.951274313207689	0.951274313207689	0.965553448246442	0.965553448246442	0.893771801148705	0.893771801148705	0.947551022259856	0.94888809451678	0.946977744920022	0.90038441745432	0.943309837973395	0.965084498434071	0.978352800827968	0.978352800827968	0.952790329419156	0.965084498434071	0.884199396145537	0.975654911463597	0.946580484218436	0.931527189610222	0.939302123180194	0.896577000259649	0.920420781573848	0.94583043624361	0.975025323674095	0.912841819648003	0.71500581593362	0.735293257215678	0.735293257215678	0.822857508707726	0.71500581593362	0.822857508707726	0.823807867491057	0.81931311392683	0.916367386319962	0.81931311392683	0.797082177594712	0.797082177594712	0.702227367784999	0.702227367784999	0.702496676986638	0.706438595116334	0.718934144824599	0.371794535169236
305	604	0.87951343063694	0.87951343063694	0.879633138771369	0.879633138771369	0.951262535656341	0.951262535656341	0.965740262645405	0.965740262645405	0.893474574825392	0.893474574825392	0.94737869132534	0.948627044299795	0.946199804830107	0.900290221431207	0.942346184045145	0.965695572524468	0.978209071597499	0.978209071597499	0.952404947575398	0.965695572524468	0.883993033055664	0.97627698193311	0.945278355661124	0.931186768118387	0.939586141484802	0.896812166056404	0.920389574195466	0.94562146939833	0.974354981572178	0.91246465280367	0.717838332026199	0.73802504050861	0.73802504050861	0.82499782508686	0.717838332026199	0.82499782508686	0.824821516398614	0.822378740686897	0.917089912045085	0.822378740686897	0.799152357704231	0.799152357704231	0.704714633499743	0.704714633499743	0.705319639191635	0.709079894725743	0.72150531473483	0.355298202408369
306	605	0.87953701233615	0.87953701233615	0.879638502539733	0.879638502539733	0.951270220317755	0.951270220317755	0.965933387018176	0.965933387018176	0.893167240920536	0.893167240920536	0.947188654972841	0.948272881048876	0.945334115888981	0.900210591286757	0.941262625046163	0.966322653923725	0.978023287814239	0.978023287814239	0.9520107395049	0.966322653923725	0.883793537564968	0.976946722862236	0.943915873440472	0.930787471586306	0.939909012153851	0.897069199426101	0.920348041475576	0.94545318946847	0.973609171733392	0.912068052125889	0.720707492953115	0.740746504306	0.740746504306	0.82714789671333	0.720707492953115	0.82714789671333	0.825821403271018	0.825458116727264	0.917801779642718	0.825458116727264	0.801238968491972	0.801238968491972	0.707206765946224	0.707206765946224	0.708116350904321	0.711736218941232	0.724114092367095	0.336986777034517
307	606	0.879578117532182	0.879578117532182	0.879668214676351	0.879668214676351	0.951290836406189	0.951290836406189	0.966130031848597	0.966130031848597	0.892854470539222	0.892854470539222	0.946980942608928	0.947852562851409	0.944414987721988	0.90014314728805	0.940097107846256	0.96695605930085	0.977807513393405	0.977807513393405	0.951615610240183	0.96695605930085	0.883610914053757	0.977631657533223	0.942519482920932	0.930346680847268	0.940261529813579	0.897336467831673	0.920297543594871	0.94531869166391	0.972810534681993	0.911662579633762	0.723604595527459	0.743464630404753	0.743464630404753	0.829299191965577	0.723604595527459	0.829299191965577	0.826806432633078	0.828528877753796	0.918502509721029	0.828528877753796	0.803336621475127	0.803336621475127	0.70969915346097	0.70969915346097	0.710897946640458	0.714415321166002	0.726727775001496	0.317406613147546
308	607	0.879625813710234	0.879625813710234	0.879711486247853	0.879711486247853	0.951317853135901	0.951317853135901	0.96632740762051	0.96632740762051	0.892540934786534	0.892540934786534	0.94675558364017	0.947393047794779	0.943476729954471	0.900085509702165	0.938887579315229	0.967586105324856	0.977573812250214	0.977573812250214	0.951227464813769	0.967586105324856	0.883455166902337	0.978299309228317	0.941115629466956	0.929881776734557	0.94063448909022	0.897602338736052	0.920239440734046	0.945211071194532	0.971981710942236	0.911258797346393	0.726520936562317	0.746186400601773	0.746186400601773	0.831443179222046	0.726520936562317	0.831443179222046	0.827775509009601	0.831568659472359	0.919191622888186	0.831568659472359	0.805439928170889	0.805439928170889	0.71218718438051	0.71218718438051	0.713675560915809	0.71712495480326	0.729313659918135	0.297104064847326
309	608	0.879669168355503	0.879669168355503	0.879757528320867	0.879757528320867	0.95134473972115	0.95134473972115	0.966522724817755	0.966522724817755	0.892231304767555	0.892231304767555	0.94651260747314	0.946921293966372	0.942553652211775	0.900035298796181	0.937671986322887	0.968203108664751	0.977334248299886	0.977334248299886	0.950854208258181	0.968203108664751	0.883336300491018	0.978917201229763	0.939730758442999	0.929410140081461	0.94101868461001	0.897855179602172	0.920175093073792	0.945123423270215	0.971145341038374	0.910867267282887	0.729447812870777	0.748918796693965	0.748918796693965	0.833571326861178	0.729447812870777	0.833571326861178	0.828727536925395	0.83455509758882	0.91986863975236	0.83455509758882	0.807543500096449	0.807543500096449	0.714666247041369	0.714666247041369	0.716460328246134	0.719872873256206	0.731839044397115	0.276625486233724
310	609	0.879697248953183	0.879697248953183	0.879795551962022	0.879795551962022	0.951364965376195	0.951364965376195	0.966713193924176	0.966713193924176	0.891930251587369	0.891930251587369	0.946252043514407	0.946464259453574	0.941680064119243	0.899990134837177	0.936488275739036	0.968797385989547	0.977100885457637	0.977100885457637	0.95050374560594	0.968797385989547	0.883264319200106	0.979452856819809	0.938391315213511	0.928949151721265	0.941404910999184	0.898083357892966	0.920105860794802	0.945048843100841	0.970324065494663	0.910498551462345	0.732376521265928	0.751668800478236	0.751668800478236	0.835675103261415	0.732376521265928	0.835675103261415	0.82966142090527	0.837465827809043	0.920533080921719	0.837465827809043	0.809641948768997	0.809641948768997	0.717131729780077	0.717131729780077	0.719263383147195	0.722666829928046	0.734271225718538	0.256517231406608
311	610	0.879699122988472	0.879699122988472	0.879814768237946	0.879814768237946	0.951371999315293	0.951371999315293	0.966896025423613	0.966896025423613	0.891642446351061	0.891642446351061	0.945973921170541	0.946048902343772	0.94089027530222	0.899947638092233	0.935374394433481	0.969359253968254	0.976885787638684	0.976885787638684	0.950183981889568	0.969359253968254	0.88324922740991	0.979873799280701	0.937123745142946	0.928516192487257	0.941783962883979	0.898275241071367	0.920033104077771	0.94498042589629	0.969540524835357	0.910163211903873	0.735298358560857	0.754443393751489	0.754443393751489	0.837745976801202	0.735298358560857	0.837745976801202	0.830576065474031	0.840278485838895	0.921184467004432	0.840278485838895	0.811729885705727	0.811729885705727	0.71957902093316	0.71957902093316	0.722095860134755	0.725514578221982	0.736577501162506	0.237325654465847
312	611	0.879663857946566	0.879663857946566	0.879804388215269	0.879804388215269	0.951359310752704	0.951359310752704	0.967068429799909	0.967068429799909	0.891372560163713	0.891372560163713	0.945678269848112	0.945702180724352	0.940218595386048	0.899905428828429	0.934368289276028	0.969879029269882	0.976701018758247	0.976701018758247	0.949902822141588	0.969879029269882	0.883301029500737	0.980147551894685	0.935954493595757	0.928128643212723	0.94214663489063	0.898419196600308	0.919958183103391	0.944911266866442	0.968817359584713	0.909871810626572	0.738204621568652	0.757249558310629	0.757249558310629	0.839775415858979	0.738204621568652	0.839775415858979	0.831470375156487	0.842970707384242	0.921822318608667	0.842970707384242	0.813801922423829	0.813801922423829	0.722003508837147	0.722003508837147	0.724968893724575	0.728423871541218	0.738725168009122	0.219597109511308
313	612	0.87958052131266	0.87958052131266	0.879753622960618	0.879753622960618	0.951320368902685	0.951320368902685	0.967227617536904	0.967227617536904	0.89112526413041	0.89112526413041	0.945365118953691	0.945451052682698	0.939699333996071	0.899861127312843	0.933507907136482	0.970347028563443	0.976558642731542	0.976558642731542	0.949668171394521	0.970347028563443	0.883429729852895	0.980241637944007	0.934910005936395	0.927803884730949	0.942483721645371	0.89850359194272	0.919882458052355	0.944834461221177	0.968177210266984	0.909634909649547	0.7410866071024	0.760094275952562	0.760094275952562	0.841754888813191	0.7410866071024	0.841754888813191	0.832343254477447	0.845520128150949	0.922446156342595	0.845520128150949	0.815852670440494	0.815852670440494	0.724400581828564	0.724400581828564	0.727893618432417	0.731402463288957	0.740681523538488	0.20387795064286
314	613	0.879438180571952	0.879438180571952	0.879651683540623	0.879651683540623	0.951248642979496	0.951248642979496	0.967370799118441	0.967370799118441	0.890905229356237	0.890905229356237	0.945034497893849	0.945322476306196	0.939366800757633	0.899812353812555	0.932831194884649	0.970753568517946	0.976470723473787	0.976470723473787	0.94948793468089	0.970753568517946	0.883645332846692	0.980123580710914	0.934016727529314	0.927559297875223	0.94278601777444	0.898516794561539	0.919807289105356	0.944743104170378	0.967642717406425	0.909463070991902	0.74393561197519	0.762984528474193	0.762984528474193	0.843675864042279	0.74393561197519	0.843675864042279	0.833193607961718	0.847904383844883	0.923055500814384	0.847904383844883	0.817876741272915	0.817876741272915	0.72676562824394	0.72676562824394	0.730881168774042	0.734458106868403	0.742413865030707	0.190714531960371
315	614	0.879256641097472	0.879256641097472	0.879517398782231	0.879517398782231	0.951123153333068	0.951123153333068	0.967494010026636	0.967494010026636	0.89069524249474	0.89069524249474	0.944689029571266	0.945323034857211	0.939215836571903	0.899791056296296	0.93221960223626	0.971113732630763	0.976381053977582	0.976381053977582	0.949355890374234	0.971113732630763	0.884011696778694	0.97971165863356	0.933142499080236	0.927294748130608	0.943054761694498	0.898476330524678	0.919685398720757	0.944625708596597	0.967074676357692	0.909338476548535	0.746816978937677	0.765918606918105	0.765918606918105	0.845537673202969	0.746816978937677	0.845537673202969	0.834013480271331	0.85011738796466	0.923619544267718	0.85011738796466	0.819899927149181	0.819899927149181	0.729095042714927	0.729095042714927	0.733948288920441	0.737713904135125	0.743898351671559	0.177919934494872
316	615	0.879063620075311	0.879063620075311	0.879377707654804	0.879377707654804	0.950935627274658	0.950935627274658	0.96759811378718	0.96759811378718	0.890476933557663	0.890476933557663	0.944331165091352	0.945426362229071	0.939201438053007	0.89982237610449	0.931541135498885	0.971449799838943	0.976234345564717	0.976234345564717	0.949257832919864	0.971449799838943	0.884561140864848	0.978981908613427	0.932156138137661	0.926915966014274	0.943300121591813	0.898407093062721	0.919480134590007	0.944477919467301	0.966342535034013	0.909233466238855	0.749789071029197	0.768886813904447	0.768886813904447	0.847350276424849	0.749789071029197	0.847350276424849	0.834799143346859	0.852181662529074	0.924116370004444	0.852181662529074	0.821947342965576	0.821947342965576	0.731391639526256	0.731391639526256	0.737094593383067	0.741252139667443	0.745155791675988	0.163251715563976
317	616	0.878860052710251	0.878860052710251	0.879233986438592	0.879233986438592	0.950698594460515	0.950698594460515	0.967687562949281	0.967687562949281	0.890253238687377	0.890253238687377	0.94396067616477	0.945609992455612	0.939298148395725	0.899893723561754	0.930813576430087	0.971762879971017	0.976044039644193	0.976044039644193	0.949189691457958	0.971762879971017	0.88525636086453	0.977988491627745	0.931085555330211	0.926449129907661	0.943526286747029	0.898308500382604	0.919208794743429	0.944303530119737	0.965481912797501	0.909143839118727	0.752832715495861	0.771884148596468	0.771884148596468	0.849121084795657	0.752832715495861	0.849121084795657	0.83555584263092	0.854117756024257	0.924558835219974	0.854117756024257	0.824012584241585	0.824012584241585	0.733660436494071	0.733660436494071	0.740305522188378	0.745019340952685	0.746220455867837	0.147172943697415
318	617	0.878646874207077	0.878646874207077	0.879087611413846	0.879087611413846	0.950424584546888	0.950424584546888	0.967766810062148	0.967766810062148	0.890027094026256	0.890027094026256	0.943577334502183	0.945851459570667	0.939480510794837	0.899992508992706	0.930054706787429	0.972054082855513	0.975823577625012	0.975823577625012	0.949147395128694	0.972054082855513	0.886060052537118	0.976785568653747	0.929958661286506	0.92592041819221	0.943737446440792	0.898179970691264	0.918888677211344	0.944106333891153	0.964528429010266	0.909065394244017	0.755928739583778	0.77490561015742	0.77490561015742	0.850857509403131	0.755928739583778	0.850857509403131	0.836288823566133	0.855946216936341	0.924959797109721	0.855946216936341	0.826089246496696	0.826089246496696	0.735906451434517	0.735906451434517	0.743566515362834	0.748962035478182	0.74712661507095	0.130146687424926
319	618	0.878425019770572	0.878425019770572	0.878939958860817	0.878939958860817	0.950126127190027	0.950126127190027	0.967840307674986	0.967840307674986	0.889801435716671	0.889801435716671	0.943180911814254	0.946128297608071	0.939723068445123	0.900106142721963	0.929282308328475	0.97232451832096	0.975586400916178	0.975586400916178	0.949126873072252	0.97232451832096	0.886934911641987	0.975427300668665	0.928803366635167	0.925356009249361	0.943937789953745	0.898020922195638	0.918537080024076	0.943890124118796	0.963517703034421	0.908993930670591	0.759057970539058	0.777946197750554	0.777946197750554	0.852566961335009	0.759057970539058	0.852566961335009	0.837003331595116	0.857687593751458	0.925332112869094	0.857687593751458	0.828170925250393	0.828170925250393	0.738134702163738	0.738134702163738	0.746863012932892	0.753026750731261	0.74790854010917	0.112636015276243
320	619	0.87819542460552	0.87819542460552	0.878792405059755	0.878792405059755	0.94981575204618	0.94981575204618	0.967912508337004	0.967912508337004	0.889579199900996	0.889579199900996	0.942771179811645	0.946418040601659	0.940000364541363	0.900222035074141	0.928514162810788	0.972575296195887	0.975345950926691	0.975345950926691	0.949124054428809	0.972575296195887	0.887843633938516	0.973967848649732	0.927647582004816	0.924782081460555	0.944131506566532	0.897830773102662	0.918171301211948	0.943658694139914	0.96248535423208	0.908925247454313	0.762201235607812	0.78100091053912	0.78100091053912	0.854256851679028	0.762201235607812	0.854256851679028	0.837704612160488	0.85936243495574	0.925688639693508	0.85936243495574	0.830251216022162	0.830251216022162	0.740350206497879	0.740350206497879	0.750180454925011	0.757160014199254	0.748600501806343	0.0951039957811008
321	620	0.877959023916704	0.877959023916704	0.878646326290912	0.878646326290912	0.949505988771596	0.949505988771596	0.967987864597409	0.967987864597409	0.889363322721603	0.889363322721603	0.94234791020502	0.946698222585266	0.940286942278337	0.90032759637386	0.927768051991931	0.972807526308825	0.975115669065553	0.975115669065553	0.949134868338543	0.972807526308825	0.888748915186081	0.972461373574179	0.926519218024071	0.924224813207231	0.944322785559798	0.897608941619272	0.917808638805282	0.943415837291753	0.961467001965353	0.908855143651051	0.765339362036149	0.784064747686368	0.784064747686368	0.855934591522927	0.765339362036149	0.855934591522927	0.838397910704869	0.860991289035318	0.926042234778374	0.860991289035318	0.83232371433149	0.83232371433149	0.742557982253083	0.742557982253083	0.753504281365649	0.761308353369487	0.749236770986312	0.0780136974692341
322	621	0.877716752908907	0.877716752908907	0.878503098834537	0.878503098834537	0.949209367022524	0.949209367022524	0.968070829005408	0.968070829005408	0.889156740320864	0.889156740320864	0.94191087470504	0.946946377592726	0.940557344850825	0.900410236945734	0.927061757629467	0.973022318488302	0.974908996741768	0.974908996741768	0.949155243941633	0.973022318488302	0.889613451144058	0.970962036419239	0.925446185321555	0.923710382870832	0.944515816214188	0.897354845952406	0.9174663908344	0.943165346911563	0.960498265596352	0.908779418316669	0.768453177070179	0.78713270835555	0.78713270835555	0.857607591954442	0.768453177070179	0.857607591954442	0.839088472670876	0.862594704476325	0.926405755319103	0.862594704476325	0.834382015697861	0.834382015697861	0.744763047245496	0.744763047245496	0.756819932281264	0.765418295729292	0.749851618472921	0.0618281888703777
323	622	0.877469546786913	0.877469546786913	0.878364098970882	0.878364098970882	0.948938416455213	0.948938416455213	0.968165854110209	0.968165854110209	0.888962388841153	0.888962388841153	0.941459845022369	0.947140039657875	0.940786115453608	0.900457367114383	0.926413061480959	0.973220782562846	0.974739375364335	0.974739375364335	0.949181110378258	0.973220782562846	0.890399937571825	0.969523998162145	0.924456394525889	0.923264968832796	0.944714787810344	0.897067904308998	0.917161855329627	0.94291101633659	0.959614764487191	0.908693870507032	0.771523507956012	0.790199791709916	0.790199791709916	0.859283264061312	0.771523507956012	0.859283264061312	0.839781543501128	0.864193229764892	0.926792058511109	0.864193229764892	0.836419715640762	0.836419715640762	0.746970419291262	0.746970419291262	0.760112847698316	0.769436368765996	0.750479315090013	0.0470105385142666
324	623	0.877218340755507	0.877218340755507	0.878230702980196	0.878230702980196	0.948705666725912	0.948705666725912	0.968277392461018	0.968277392461018	0.888783204424841	0.888783204424841	0.94099459286767	0.947256742814546	0.940947797281466	0.900456397204423	0.925839745303971	0.973404028360989	0.974620246342259	0.974620246342259	0.949208396788596	0.973404028360989	0.891071070228759	0.968201419780128	0.923577756265692	0.922914749474565	0.944923889628912	0.896747534895987	0.916912330321284	0.942656638904081	0.958852117999981	0.908594299278008	0.774531181939757	0.793260996912718	0.793260996912718	0.860969018931274	0.774531181939757	0.860969018931274	0.840482368638245	0.865807413387152	0.927214001549802	0.865807413387152	0.838430409679678	0.838430409679678	0.749185116206524	0.749185116206524	0.763368467643261	0.77330909996693	0.751154131661433	0.0340238149306356
325	624	0.87696407001947	0.87696407001947	0.878104287142731	0.878104287142731	0.948523647490868	0.948523647490868	0.968409896607044	0.968409896607044	0.888622123214302	0.888622123214302	0.940514889951605	0.947274021096575	0.941016933529177	0.900394737540471	0.925359590856065	0.973573165711258	0.97456505108454	0.97456505108454	0.949233032312824	0.973573165711258	0.891589544874235	0.967048462250421	0.922838181169586	0.922685903177578	0.945147310950537	0.896393155920307	0.916735113839693	0.942406007951284	0.958245945496834	0.908476503685461	0.777457026267525	0.796311323127205	0.796311323127205	0.862672267652067	0.777457026267525	0.862672267652067	0.841196193524844	0.867457803829236	0.927684441630594	0.867457803829236	0.840407693334094	0.840407693334094	0.751412155807429	0.751412155807429	0.766572232142559	0.776983016819423	0.751910339011025	0.0233310866492193
326	625	0.876707669783587	0.876707669783587	0.877986227738737	0.877986227738737	0.948404888406333	0.948404888406333	0.968567819097494	0.968567819097494	0.888482081351908	0.888482081351908	0.940020507984836	0.947169408537795	0.940968067391523	0.900259798447145	0.924990379894805	0.973729304442182	0.974587231000181	0.974587231000181	0.949250946091122	0.973729304442182	0.891918057267632	0.966119286550255	0.922265579866192	0.922604608323277	0.945389241055861	0.896004185588897	0.916647503915179	0.942162916815446	0.957831866339863	0.908336282785256	0.780281868185426	0.799345769516628	0.799345769516628	0.864400421311427	0.780281868185426	0.864400421311427	0.841928263603545	0.869164949577276	0.928216235948899	0.869164949577276	0.842345162123499	0.842345162123499	0.753656555910119	0.753656555910119	0.769709581222668	0.780404646810802	0.752782207962633	0.0153954221997527
327	626	0.876418752535102	0.876418752535102	0.877855390507961	0.877855390507961	0.948337267032369	0.948337267032369	0.968758968821886	0.968758968821886	0.888360049660532	0.888360049660532	0.939447943935698	0.946926280678308	0.940837858048956	0.900076389893551	0.924705568446456	0.973821124001729	0.97469902011203	0.97469902011203	0.949289055743235	0.973821124001729	0.892133967677237	0.965254772776179	0.921858515918159	0.922666878760991	0.945704473086457	0.895499428935235	0.916687828601013	0.941946361619178	0.957586855128443	0.908182445800926	0.783036338155893	0.802430654231305	0.802430654231305	0.866106006961058	0.783036338155893	0.866106006961058	0.842635146365005	0.870831543225577	0.928789354035602	0.870831543225577	0.844237340775332	0.844237340775332	0.755890950917542	0.755890950917542	0.772759525196386	0.783718998928414	0.753633919942028	0.00973186244813818
328	627	0.876073722553651	0.876073722553651	0.877694292437834	0.877694292437834	0.948298473929299	0.948298473929299	0.968983942230365	0.968983942230365	0.88825063857257	0.88825063857257	0.938749430006206	0.946555497334389	0.940682499348725	0.899876870701401	0.924465178159565	0.973809169034117	0.974894795715803	0.974894795715803	0.949372071106987	0.973809169034117	0.892339408562547	0.964277790927091	0.921585845458567	0.922840397170838	0.946130150443768	0.894819735826072	0.91686661899121	0.941768134687826	0.957454433832238	0.908027569757868	0.785765527785582	0.805621128630055	0.805621128630055	0.867744793543114	0.785765527785582	0.867744793543114	0.843278770336261	0.872361997652702	0.929374668836826	0.872361997652702	0.846087445504338	0.846087445504338	0.758089573838113	0.758089573838113	0.775723352757381	0.787093885615473	0.754326894221745	0.00547225768521506
329	628	0.875683702732609	0.875683702732609	0.877509786680136	0.877509786680136	0.948285758253757	0.948285758253757	0.969236373213072	0.969236373213072	0.888153243644685	0.888153243644685	0.937948340757544	0.946075818954142	0.940505836485808	0.899659974474218	0.924266839225114	0.973712347162251	0.97516121412981	0.97516121412981	0.949492609649672	0.973712347162251	0.892534233969753	0.96321548683375	0.92143091797168	0.92310884518044	0.946643987798248	0.893997591718249	0.917159477677203	0.941621223662741	0.957420042868792	0.907873105414753	0.78847195603693	0.808895441688881	0.808895441688881	0.869329054981006	0.78847195603693	0.869329054981006	0.843872422514495	0.873779441771166	0.929971392670834	0.873779441771166	0.847902109060955	0.847902109060955	0.760259840396181	0.760259840396181	0.778619921503413	0.79051003954311	0.754891258395768	0.002504890578124
330	629	0.875259815965349	0.875259815965349	0.877308726386644	0.877308726386644	0.948296369162381	0.948296369162381	0.969509895660151	0.969509895660151	0.888067260433537	0.888067260433537	0.937068050750901	0.945506005985671	0.94031171465518	0.899424434815529	0.924108181834087	0.97354956600904	0.97548493167236	0.97548493167236	0.949643288838587	0.97354956600904	0.892718297945045	0.962095006326914	0.921377082941761	0.923455904417422	0.94722369982035	0.893065482068605	0.917542007250427	0.941498616185275	0.957469122655649	0.907720503530252	0.791158141872376	0.812231842383789	0.812231842383789	0.870871065198145	0.791158141872376	0.870871065198145	0.844429389896894	0.875107004493487	0.930578737855888	0.875107004493487	0.849687964195619	0.849687964195619	0.762409166316092	0.762409166316092	0.781468089032241	0.793948193382457	0.755357140058081	0.000718043794005493
331	630	0.874813185145245	0.874813185145245	0.877097964709137	0.877097964709137	0.948327555811807	0.948327555811807	0.969798143461743	0.969798143461743	0.887992084495789	0.887992084495789	0.93613193454746	0.944864818877077	0.94010397905182	0.899168985328857	0.923986836177466	0.97333973319739	0.975852604661761	0.975852604661761	0.949816726141026	0.97333973319739	0.892891454534614	0.960943495237342	0.921407689853076	0.923865256509405	0.947847001180527	0.892055892333984	0.917989810302313	0.94139329989678	0.957587113610353	0.907571214863034	0.79382660425436	0.815608579690782	0.815608579690782	0.872383098117945	0.79382660425436	0.872383098117945	0.84496295948064	0.876367814732179	0.931195916710252	0.876367814732179	0.851451643658768	0.851451643658768	0.764544967322196	0.764544967322196	0.784286712941626	0.797389079804647	0.755754666802671	0
332	631	0.874354933165671	0.874354933165671	0.876884354799392	0.876884354799392	0.94837656735867	0.94837656735867	0.970094750507992	0.970094750507992	0.887927111388102	0.887927111388102	0.935163366708409	0.944171018076463	0.939886474870703	0.898892359617729	0.923900432446233	0.973101756350208	0.97625088941632	0.97625088941632	0.950005539024286	0.973101756350208	0.89305355778465	0.959788099395793	0.921506088189887	0.924320583084014	0.948491606549232	0.891001307971224	0.918478489424297	0.941298262438608	0.957759456150449	0.90742669017177	0.796479862145319	0.819003902585864	0.819003902585864	0.873877427663816	0.796479862145319	0.873877427663816	0.845486418262919	0.877585001399759	0.931822141552189	0.877585001399759	0.85319978020084	0.85319978020084	0.76667465913884	0.76667465913884	0.787094650829328	0.800813431480811	0.756113966223521	0.000239041863247898
333	632	0.873896182920001	0.873896182920001	0.876674749809189	0.876674749809189	0.948440652959605	0.948440652959605	0.970393350689039	0.970393350689039	0.887871736667137	0.887871736667137	0.934185721794933	0.943443364031933	0.939663047306806	0.898593291285668	0.923846600831373	0.972854543090401	0.976666442254348	0.976666442254348	0.950202344955661	0.972854543090401	0.893204461741344	0.958655964633026	0.921655627436459	0.92480556576887	0.949135230596918	0.889934214437167	0.918983647207811	0.94120649145211	0.957971590693481	0.907288380215129	0.799120434507692	0.822396060045039	0.822396060045039	0.87536632775917	0.799120434507692	0.87536632775917	0.846013053240915	0.878781693408743	0.932456624699961	0.878781693408743	0.854939006572271	0.854939006572271	0.768805657490372	0.768805657490372	0.789910760293107	0.804201981082083	0.756465165914617	0.00132345205088997
334	633	0.873448057301609	0.873448057301609	0.876476002890304	0.876476002890304	0.94851706177125	0.94851706177125	0.970687577895028	0.970687577895028	0.887825355889556	0.887825355889556	0.933222374368217	0.942700617191588	0.939437541555107	0.898270513936199	0.923822971523869	0.972617001040876	0.977085919494151	0.977085919494151	0.950399761402447	0.972617001040876	0.893344020450886	0.9575742367798	0.921839657077056	0.925303886191598	0.949755587994039	0.888887097188654	0.919480886244289	0.941110974578638	0.958208957656992	0.907157735751782	0.801750840303919	0.825763301044312	0.825763301044312	0.876862072327419	0.801750840303919	0.876862072327419	0.84655615141181	0.879981019671648	0.933098578471832	0.879981019671648	0.856675955523499	0.856675955523499	0.770945378101141	0.770945378101141	0.792753898930723	0.807535461279594	0.756838393469944	0.00314151323006639
335	634	0.873021679203869	0.873021679203869	0.876294967194518	0.876294967194518	0.94860304295024	0.94860304295024	0.970971066016102	0.970971066016102	0.88778736461202	0.88778736461202	0.932296698989448	0.941961538003533	0.939213802810582	0.897922761172849	0.923827174714702	0.97240803782454	0.977495977454039	0.977495977454039	0.950590405831939	0.97240803782454	0.893472087959468	0.956570061666873	0.922041526595942	0.92579922597982	0.950330393411048	0.887892441682525	0.919945809125165	0.941004699459544	0.958456997458528	0.9070362075404	0.804373598496438	0.829083874559685	0.829083874559685	0.878376935291976	0.804373598496438	0.878376935291976	0.847128999772791	0.88120610910099	0.933747215186065	0.88120610910099	0.858417259804962	0.858417259804962	0.773101236695494	0.773101236695494	0.795642924339937	0.810794604744476	0.757263776483486	0.00558150806791781
336	635	0.872628171520153	0.872628171520153	0.876138495873607	0.876138495873607	0.94869584565321	0.94869584565321	0.971237448942401	0.971237448942401	0.887757158391191	0.887757158391191	0.931432070219812	0.941244886915869	0.938995676268207	0.897548766599141	0.923856840594857	0.9722465610643	0.97788327245232	0.97788327245232	0.950766895711433	0.9722465610643	0.893588518313278	0.955670585125004	0.922244585477382	0.92627526676116	0.950837361518397	0.886982733375622	0.920354018441872	0.940880653736179	0.958701150515631	0.906925246339651	0.806991228047687	0.832336029567164	0.832336029567164	0.879923190576251	0.806991228047687	0.879923190576251	0.847744885321041	0.882480090609284	0.934401747160923	0.882480090609284	0.860169552167096	0.860169552167096	0.77528064899778	0.77528064899778	0.798596694118508	0.813960144147862	0.757771442549229	0.00853171923158474
337	636	0.872278657143838	0.872278657143838	0.876013442079351	0.876013442079351	0.948792719036797	0.948792719036797	0.971480360564071	0.971480360564071	0.88773413278373	0.88773413278373	0.930651862620494	0.940569424376699	0.93878700712296	0.8971472638186	0.923909599355316	0.972151478383062	0.978234460807302	0.978234460807302	0.950921848508224	0.972151478383062	0.893693165558508	0.954902952984952	0.922432183205639	0.92671569016324	0.951254206986541	0.886190457724785	0.920681116785844	0.940731825049896	0.958926857245847	0.906826302908206	0.809606247920105	0.835498015042752	0.835498015042752	0.881513112103657	0.809606247920105	0.881513112103657	0.848417095053746	0.883826093109047	0.935061386714669	0.883826093109047	0.86193946536034	0.86193946536034	0.777491030732347	0.777491030732347	0.801634065864197	0.817012812160884	0.758391519261157	0.0118804293882077
338	637	0.871984258968295	0.871984258968295	0.875926658963527	0.875926658963527	0.948890912257637	0.948890912257637	0.971693434771251	0.971693434771251	0.887717683346299	0.887717683346299	0.929979450752681	0.939953910834127	0.938591640569818	0.896716986434751	0.923983081187062	0.972141697403735	0.978536198837293	0.978536198837293	0.951047881689608	0.972141697403735	0.893785883741349	0.954294311077476	0.922587669264977	0.927104177813684	0.951558644485933	0.885548100186856	0.920902706748514	0.940551201042045	0.959119558066719	0.906740828004735	0.812221177076132	0.838548079962454	0.838548079962454	0.883158973797605	0.812221177076132	0.883158973797605	0.849158915968087	0.885267245512794	0.935725346165566	0.885267245512794	0.86373363213513	0.86373363213513	0.779739797623542	0.779739797623542	0.804773897174763	0.819933341454674	0.759154134213254	0.015515921204927
339	638	0.8717560998869	0.8717560998869	0.875884999677914	0.875884999677914	0.948987674472365	0.948987674472365	0.971870305454087	0.971870305454087	0.887707205635559	0.887707205635559	0.929438209177558	0.939417106736254	0.938413421803756	0.896256668051119	0.924074916281077	0.972236125749224	0.978775142860604	0.978775142860604	0.95113761272288	0.972236125749224	0.893866526907991	0.953871805233334	0.922694393139662	0.927424411340114	0.951728388687024	0.885088146218674	0.920994390921316	0.940331769353978	0.959264693395792	0.906670272387909	0.814838534478206	0.841464473302273	0.841464473302273	0.884873049581508	0.814838534478206	0.884873049581508	0.849983635061251	0.886826676733043	0.936392837831877	0.886826676733043	0.865558685241904	0.865558685241904	0.782034365395714	0.782034365395714	0.808035045647967	0.822702464700364	0.760089414999507	0.0193264773488832
340	639	0.87158490870662	0.87158490870662	0.875912436513326	0.875912436513326	0.949139118664317	0.949139118664317	0.972041015555329	0.972041015555329	0.887741261907493	0.887741261907493	0.928985599721271	0.938944010599544	0.938247823292162	0.895718988105568	0.924279352484357	0.972438937227757	0.978990043859687	0.978990043859687	0.951225956512396	0.972438937227757	0.893921987343967	0.953664450924114	0.922902611521417	0.927798229724293	0.951806447325003	0.884836627073069	0.921027375844001	0.940182155190446	0.959527891520601	0.906664254930446	0.817406997418517	0.844296816075327	0.844296816075327	0.886664060714394	0.817406997418517	0.886664060714394	0.850886661345797	0.888488877757861	0.937085671752106	0.888488877757861	0.867404665099712	0.867404665099712	0.784383282229507	0.784383282229507	0.811336093401488	0.825284470528934	0.761080699746886	0.0242394382618902
341	640	0.871450040734099	0.871450040734099	0.876018025407502	0.876018025407502	0.949388674136822	0.949388674136822	0.972234966770795	0.972234966770795	0.887848293131737	0.887848293131737	0.928562456610362	0.938502618943286	0.938087058599005	0.895072152706438	0.924668645794362	0.972730456046347	0.97922485723614	0.97922485723614	0.951347107466867	0.972730456046347	0.893940434876379	0.953658349364361	0.923341331346614	0.928333896547973	0.951850126353062	0.884773261566548	0.921080914405924	0.940189868655767	0.96004687920541	0.906755976312974	0.819884844694063	0.847107493700084	0.847107493700084	0.888524046101585	0.819884844694063	0.888524046101585	0.851847607533466	0.890214445087293	0.937820080045772	0.890214445087293	0.869256400601618	0.869256400601618	0.786783494003635	0.786783494003635	0.814594410144253	0.827676596940613	0.762005276991168	0.0310557723498052
342	641	0.871345558612225	0.871345558612225	0.876186244982605	0.876186244982605	0.949714564526516	0.949714564526516	0.972444831120227	0.972444831120227	0.888012512935432	0.888012512935432	0.928167213006613	0.938086189219826	0.937930084564133	0.894338185462969	0.92520743862778	0.973093815426077	0.979474045936983	0.979474045936983	0.951492602310119	0.973093815426077	0.893923639863771	0.953816274999273	0.923962027466484	0.92899473033876	0.951858587768661	0.884861066501471	0.921142678722931	0.940316224740651	0.960765244582863	0.906922260006028	0.82228899752449	0.849893901760567	0.849893901760567	0.890440256135935	0.82228899752449	0.890440256135935	0.852856066170207	0.891990665901822	0.938586908152661	0.891990665901822	0.87111270720908	0.87111270720908	0.789225012989548	0.789225012989548	0.817827034860895	0.82990900066041	0.76288419993955	0.0394742042258338
343	642	0.871265524983885	0.871265524983885	0.876401573860802	0.876401573860802	0.950095013470033	0.950095013470033	0.972663280623368	0.972663280623368	0.888218134945716	0.888218134945716	0.927798302071804	0.937687978881512	0.937775858027395	0.8935391099844	0.925860373401297	0.973512148588031	0.979732072909237	0.979732072909237	0.951653977765977	0.973512148588031	0.893873372664692	0.954101002274048	0.924716174732259	0.929744049624259	0.951830993569261	0.885063058680198	0.921200340910865	0.940522538435804	0.961626575785599	0.907139929480139	0.824636377129445	0.852653435840802	0.852653435840802	0.892399941210299	0.824636377129445	0.892399941210299	0.853901629801972	0.893804827381932	0.939377001512557	0.893804827381932	0.872972400383556	0.872972400383556	0.791697851458697	0.791697851458697	0.821051006536045	0.832011838413332	0.763738521799229	0.0491934585031819
344	643	0.871204002491966	0.871204002491966	0.876648490664255	0.876648490664255	0.950508244604004	0.950508244604004	0.972882987299961	0.972882987299961	0.888449372789731	0.888449372789731	0.927454156967715	0.937301245380688	0.93762333582864	0.892696949879972	0.9265920925316	0.973968588753293	0.979993401099922	0.979993401099922	0.951822770558266	0.973968588753293	0.893791403637683	0.954475305633885	0.925555247995171	0.930545172932078	0.951766505752324	0.885342254905089	0.921241573085569	0.940770124731935	0.962574460946259	0.907385808205842	0.826943904728572	0.855383491524814	0.855383491524814	0.894390351717529	0.826943904728572	0.894390351717529	0.854973890974712	0.895644216708106	0.940181205565246	0.895644216708106	0.874834295586504	0.874834295586504	0.794192021682534	0.794192021682534	0.824283364154336	0.834015266924387	0.764589295777402	0.059912259795055
345	644	0.871155053779355	0.871155053779355	0.87691147401513	0.87691147401513	0.950932481565064	0.950932481565064	0.973096623169747	0.973096623169747	0.888690440094616	0.888690440094616	0.927133210856128	0.936919246169701	0.937471474807716	0.891833728758925	0.927367238435374	0.974446269142947	0.980252493456057	0.980252493456057	0.951990517410812	0.974446269142947	0.893679503141293	0.954901959523981	0.926430722106452	0.931361418789821	0.951664286315311	0.885661671978505	0.921254047362888	0.941020298619752	0.963552488197486	0.90763671965367	0.829228501541521	0.858081464396629	0.858081464396629	0.896398738050479	0.829228501541521	0.896398738050479	0.85606244223438	0.897496121060827	0.940990365750514	0.897496121060827	0.876697208279381	0.876697208279381	0.796697535932509	0.796697535932509	0.827541146700401	0.835949442918584	0.765457575081264	0.0713293327146589
346	645	0.871112741488939	0.871112741488939	0.877175002535591	0.877175002535591	0.951345947989847	0.951345947989847	0.973296860252469	0.973296860252469	0.88892555048751	0.88892555048751	0.926833896898822	0.936535238700897	0.937319231804473	0.890971470230499	0.928150453529307	0.974928322978077	0.980503812924664	0.980503812924664	0.952148755047441	0.974928322978077	0.893539441534066	0.955343738389534	0.927294071917334	0.932156105725097	0.951523497255682	0.885984326702804	0.921225435858664	0.941234375089962	0.964504245671921	0.907869487294156	0.831507088787935	0.860744750040272	0.860744750040272	0.898412350602003	0.831507088787935	0.898412350602003	0.857156876126926	0.899347827620578	0.941795327508146	0.899347827620578	0.878559953923647	0.878559953923647	0.799204406480074	0.799204406480074	0.830841393158872	0.837844523120931	0.766364412918013	0.0831434018751993
347	646	0.871071128263606	0.871071128263606	0.877423554847801	0.877423554847801	0.951726867514986	0.951726867514986	0.973476370567868	0.973476370567868	0.889138917595554	0.889138917595554	0.926554648257579	0.936142480426622	0.937165563658759	0.890132197903934	0.928906380230084	0.975397883479767	0.980741822452762	0.980741822452762	0.952289020191977	0.975397883479767	0.893372989174547	0.955763416675743	0.928096772279047	0.93289255226551	0.951343300570899	0.886273235880347	0.921143410688742	0.941373669133273	0.965373321502203	0.908060934597833	0.833796587687463	0.863370744039768	0.863370744039768	0.900418439764954	0.833796587687463	0.900418439764954	0.858246785198301	0.901186623567842	0.942586936277926	0.901186623567842	0.880421347980759	0.880421347980759	0.801702645596679	0.801702645596679	0.834201142514382	0.839730664256435	0.767330862494845	0.0950531918898817
348	647	0.871024276746243	0.871024276746243	0.877641609573927	0.877641609573927	0.952053463777114	0.952053463777114	0.973627826135689	0.973627826135689	0.889314755045888	0.889314755045888	0.926293898094179	0.935734228799223	0.937009427210424	0.889337935388469	0.929599660954393	0.975838083869101	0.980960984987372	0.980960984987372	0.952402849568248	0.975838083869101	0.893181916421281	0.956123768827805	0.928790298042825	0.933534076938667	0.951122858258423	0.886491416313495	0.920995643968966	0.941399495740394	0.966103303820975	0.908187885035235	0.836113919459749	0.865956841979143	0.865956841979143	0.902404255932186	0.836113919459749	0.902404255932186	0.859321761994456	0.902999796083103	0.943356037499641	0.902999796083103	0.882280205912175	0.882280205912175	0.804182265553776	0.804182265553776	0.837637433751561	0.841638023050104	0.768377977018957	0.106757427371912
349	648	0.870966249579737	0.870966249579737	0.877813645336131	0.877813645336131	0.952303960412865	0.952303960412865	0.973743898975672	0.973743898975672	0.889437276465652	0.889437276465652	0.926050079570403	0.935303741271045	0.936849779299316	0.888610706293346	0.93019493811892	0.976232057367162	0.981155763475514	0.981155763475514	0.952481779900077	0.976232057367162	0.892967993632815	0.956387569290919	0.929326124059899	0.934043998272175	0.950861332315715	0.886601884804606	0.920769807815178	0.941273169902031	0.966637780760877	0.908227162076895	0.838476005324441	0.868500439442421	0.868500439442421	0.904357049496553	0.838476005324441	0.904357049496553	0.860371399061344	0.904774632346845	0.944093476613075	0.904774632346845	0.884135343179354	0.884135343179354	0.806633278622816	0.806633278622816	0.841167305855044	0.843596756226947	0.769526809697545	0.117954832934496
350	649	0.870891109406975	0.870891109406975	0.877924140756579	0.877924140756579	0.952456581058872	0.952456581058872	0.97381726110756	0.97381726110756	0.889490695481985	0.889490695481985	0.925821625848031	0.934844275294434	0.936685576765283	0.887972534227803	0.930656854140351	0.976562937195036	0.981320620864208	0.981320620864208	0.952517347911291	0.976562937195036	0.892732991167693	0.956517592510282	0.9296557251815	0.934385634793638	0.950557884740236	0.886567658156041	0.920453574343224	0.940956006608894	0.966920340454552	0.908155589193347	0.840899766501186	0.870998932013629	0.870998932013629	0.906264070850907	0.840899766501186	0.906264070850907	0.861385288944915	0.906498419539549	0.944790099058014	0.906498419539549	0.885985575243753	0.885985575243753	0.809045697075249	0.809045697075249	0.844807797809462	0.845637020511971	0.770798413737805	0.128344133190839
351	650	0.870792918870845	0.870792918870845	0.877957574457435	0.877957574457435	0.95248954935177	0.95248954935177	0.973840584551095	0.973840584551095	0.889459225722027	0.889459225722027	0.925606970088844	0.934349088321736	0.936515776448175	0.887445442801081	0.930950051435372	0.976813856573805	0.981450020100475	0.981450020100475	0.952501090325715	0.976813856573805	0.892478679384461	0.956476612931092	0.92973057625886	0.934522305030665	0.950211677529447	0.886351753170161	0.920034615668946	0.94040932085169	0.966894571034639	0.907949989855123	0.843402124209628	0.873449715276791	0.873449715276791	0.908112570388104	0.843402124209628	0.908112570388104	0.86235302419112	0.908158444841699	0.945436750274243	0.908158444841699	0.88782971756683	0.88782971756683	0.811409533182527	0.811409533182527	0.848575948599448	0.847788972630185	0.772213842346935	0.137624052754147
352	651	0.870709999068715	0.870709999068715	0.877941612376857	0.877941612376857	0.952444697309602	0.952444697309602	0.97383111678495	0.97383111678495	0.889375740575884	0.889375740575884	0.925409982845128	0.933793136116964	0.936350252331002	0.886965808807198	0.931156915011779	0.977031153322742	0.981593561704798	0.981593561704798	0.95243174449098	0.977031153322742	0.892179860830809	0.956382853481974	0.929591063834012	0.934496910652053	0.949786848773703	0.885984690460478	0.919517970421092	0.939614779075858	0.966656389295566	0.90765377918178	0.84599419135908	0.875838759630349	0.875838759630349	0.909957776158873	0.84599419135908	0.909957776158873	0.863366051681432	0.909821512272903	0.946072033010145	0.909821512272903	0.889705856928152	0.889705856928152	0.813765267226393	0.813765267226393	0.852564911347545	0.849970526967192	0.773745378351665	0.14670521205724
353	652	0.870677935248279	0.870677935248279	0.877914555484492	0.877914555484492	0.952377837595514	0.952377837595514	0.973810381570972	0.973810381570972	0.889282557793031	0.889282557793031	0.925236502123424	0.933165545109994	0.936197498305691	0.88646074913346	0.931378033792816	0.977268010949712	0.981793967669721	0.981793967669721	0.952317952962185	0.977268010949712	0.891816047132004	0.956367434292272	0.929321140740561	0.934382971526294	0.949258250755034	0.885530471694747	0.918922714636156	0.938600322514608	0.966340214642205	0.907324663096302	0.848665965314777	0.87815837057062	0.87815837057062	0.911854874034886	0.848665965314777	0.911854874034886	0.864504649024334	0.911551603186397	0.946735491310881	0.911551603186397	0.89164282890414	0.89164282890414	0.81615425830048	0.81615425830048	0.8568232170115	0.852085477189208	0.775349773981165	0.156591052329951
354	653	0.870686686277906	0.870686686277906	0.877876834949735	0.877876834949735	0.952288164813787	0.952288164813787	0.973777465353665	0.973777465353665	0.889178057539664	0.889178057539664	0.925087912266899	0.93248082875197	0.936054401075467	0.885938397529039	0.931605356068344	0.977517831208689	0.982035383150358	0.982035383150358	0.952166110274357	0.977517831208689	0.891396072262956	0.956412475608271	0.928937631267099	0.934189733480534	0.948641116758408	0.885002335256687	0.9182575765416	0.9373966783403	0.965947389122863	0.906960901274366	0.851402693980254	0.880415446328448	0.880415446328448	0.913791051140407	0.851402693980254	0.913791051140407	0.865741654856294	0.913331770763108	0.947419382561408	0.913331770763108	0.893625572151532	0.893625572151532	0.818567836894074	0.818567836894074	0.861300971328746	0.854142798942162	0.777024786546287	0.167119529381013
355	654	0.870726211025966	0.870726211025966	0.877828881941981	0.877828881941981	0.952174873568705	0.952174873568705	0.973731454577531	0.973731454577531	0.88906061998198	0.88906061998198	0.92496559761872	0.931753500494038	0.935917847343556	0.88540688774311	0.931830830128226	0.977774015853648	0.982301953301821	0.982301953301821	0.951982610962526	0.977774015853648	0.890928770198574	0.956500097676254	0.928457359702216	0.933926442341921	0.947950680068795	0.884413519530018	0.917531284364888	0.936034573725295	0.96547925478585	0.906560753391646	0.854189625259042	0.882616885134676	0.882616885134676	0.915753494599701	0.854189625259042	0.915753494599701	0.867049907813778	0.915145068183962	0.94811596414668	0.915145068183962	0.895639025327069	0.895639025327069	0.820997333496461	0.820997333496461	0.865948280036723	0.856151467871984	0.778768173357886	0.178128599019155
356	655	0.870786468360829	0.870786468360829	0.877771127630624	0.877771127630624	0.952037158464551	0.952037158464551	0.973671435687076	0.973671435687076	0.888928625286176	0.888928625286176	0.924870942522052	0.930998073787342	0.935784723813183	0.884874353524844	0.932046404262325	0.978029966638562	0.982577823279224	0.982577823279224	0.951773849561719	0.978029966638562	0.890422974913768	0.956612420742503	0.927897150334506	0.933602343937601	0.947202173971164	0.88377726289846	0.916752566333482	0.934544735841955	0.964937153679473	0.906122479123818	0.857012007054677	0.884769585220145	0.884769585220145	0.91772939153703	0.857012007054677	0.91772939153703	0.868402246533254	0.916974548629888	0.948817493451654	0.916974548629888	0.897668127087488	0.897668127087488	0.823434078596926	0.823434078596926	0.870715248872865	0.858120459624602	0.780577691726816	0.189456217053107
357	656	0.870857417150864	0.870857417150864	0.877704003185059	0.877704003185059	0.951874214105605	0.951874214105605	0.973596495126801	0.973596495126801	0.888780453618447	0.888780453618447	0.924805331320062	0.930229062083026	0.935651917187573	0.884348928623414	0.932244026760502	0.978279085317406	0.982847138237679	0.982847138237679	0.951546220606962	0.978279085317406	0.889887520383447	0.956731565053301	0.927273827452558	0.93322668409472	0.946410831750484	0.883106803745731	0.915930150674846	0.93295789186264	0.964322427852041	0.905644338146556	0.859855087270691	0.886880444815697	0.886880444815697	0.919705929076658	0.859855087270691	0.919705929076658	0.869771509651188	0.918803265281811	0.949516227861286	0.918803265281811	0.899697816089529	0.899697816089529	0.825869402684754	0.825869402684754	0.875551983574609	0.860058749845945	0.782451098963928	0.2009403392916
358	657	0.870929016264443	0.870929016264443	0.877627939774683	0.877627939774683	0.951685235096151	0.951685235096151	0.973505719341212	0.973505719341212	0.88861448514499	0.88861448514499	0.924770148355916	0.929460978832236	0.935516314169951	0.883838746787994	0.932415645912619	0.978514773644153	0.983094043332298	0.983094043332298	0.951306118633285	0.978514773644153	0.889331240582521	0.956839650854932	0.926604215344966	0.932808708640425	0.945591886691724	0.882415380455552	0.915072765616444	0.93130476895971	0.963636419351862	0.905124590135537	0.862704113810618	0.888956362152175	0.888956362152175	0.921670294342851	0.862704113810618	0.921670294342851	0.871130535804049	0.920614271320659	0.950204424760531	0.920614271320659	0.901713030989931	0.901713030989931	0.828294636249231	0.828294636249231	0.88040858987939	0.861975314181942	0.784386152380078	0.212418921543364
359	658	0.870991224569935	0.870991224569935	0.877543368568889	0.877543368568889	0.951469416040472	0.951469416040472	0.973398194774812	0.973398194774812	0.888429100032001	0.888429100032001	0.924766777972781	0.928708337486115	0.935374801463542	0.883351941767757	0.932553210008539	0.978730433372778	0.983302683718196	0.983302683718196	0.951059938175715	0.978730433372778	0.8887629694859	0.956918798393679	0.92590513830032	0.932357663401862	0.944760572079854	0.881716231411641	0.914189139385737	0.929616094305528	0.962880470227245	0.904561494766435	0.865544334577992	0.891004235460422	0.891004235460422	0.923609674459871	0.865544334577992	0.923609674459871	0.872452163628303	0.922390619927359	0.950874341534344	0.922390619927359	0.903698710445432	0.903698710445432	0.830701109779644	0.830701109779644	0.885235173524646	0.863879128278521	0.786380609286118	0.223729919617128
360	659	0.87103400093571	0.87103400093571	0.877450720737073	0.877450720737073	0.95122595154285	0.95122595154285	0.973273007872104	0.973273007872104	0.888222678445676	0.888222678445676	0.924796604513824	0.927985651495809	0.935224265771571	0.882896647311875	0.932648667338125	0.978919466257254	0.983457204550484	0.983457204550484	0.95081407376928	0.978919466257254	0.888191541068493	0.956951127915825	0.925193420607213	0.931882794206177	0.943932121199843	0.88102259499772	0.913288000210189	0.927922595072454	0.962055922526498	0.903953311714926	0.868360997476346	0.893030962971279	0.893030962971279	0.925511256551983	0.868360997476346	0.925511256551983	0.873709231760418	0.924115364282837	0.951518235567682	0.924115364282837	0.905639793112773	0.905639793112773	0.833080153765276	0.833080153765276	0.889981840247812	0.865779167781612	0.788432226992903	0.234711289321625
361	660	0.871047304230137	0.871047304230137	0.877350427448629	0.877350427448629	0.950954036207567	0.950954036207567	0.973129245077592	0.973129245077592	0.887993600552213	0.887993600552213	0.92486101232221	0.927307434312462	0.935061593797264	0.882480997169521	0.932693966191237	0.979075274051556	0.983541750984276	0.983541750984276	0.950574919949008	0.979075274051556	0.88762578930521	0.956918759667652	0.924485886554236	0.931393346880518	0.943121767336659	0.880347709597506	0.912378076317263	0.926254998432848	0.961164118297929	0.903298300656685	0.871139350409213	0.895043442915589	0.895043442915589	0.92736222774345	0.871139350409213	0.92736222774345	0.87487457883686	0.925771557568022	0.9521283642455	0.925771557568022	0.907521217648692	0.907521217648692	0.835423098695414	0.835423098695414	0.894598695786325	0.867684408337144	0.790538762811285	0.245200986465582
362	661	0.871021093321588	0.871021093321588	0.877242919872954	0.877242919872954	0.950652864638906	0.950652864638906	0.972965992835779	0.972965992835779	0.887740246517807	0.887740246517807	0.924961385741106	0.926688199387218	0.934883672243846	0.882113125089868	0.932681054857738	0.979191258509658	0.983540468174683	0.983540468174683	0.950348871249927	0.979191258509658	0.88707454817096	0.956803813895444	0.92379936042998	0.93089856725203	0.942344743775274	0.87970481359472	0.911468095934423	0.924644031559072	0.960206399589847	0.902594721267387	0.873864641280128	0.897048573524195	0.897048573524195	0.929149775158536	0.873864641280128	0.929149775158536	0.875921043494097	0.927342252963839	0.952696984952754	0.927342252963839	0.909327922709928	0.909327922709928	0.837721275059343	0.837721275059343	0.89903584587762	0.869603825591045	0.792697974052118	0.255036966857732
363	662	0.870945327078432	0.870945327078432	0.87712862917944	0.87712862917944	0.95032163144115	0.95032163144115	0.972782337591171	0.972782337591171	0.887460996508654	0.887460996508654	0.925099109113678	0.926142460171222	0.93468738781454	0.88180116482209	0.932601881627491	0.979260821385533	0.983437501276821	0.983437501276821	0.950142322207063	0.979260821385533	0.886546651640653	0.956588410845484	0.923150666523038	0.93040770114786	0.941616283800654	0.87910714537308	0.910566787289131	0.923120421623488	0.95918410845056	0.901840833222708	0.876522117992624	0.899053253027938	0.899053253027938	0.930861085921506	0.876522117992624	0.930861085921506	0.876821464368596	0.928810503651216	0.953216355074399	0.928810503651216	0.91104484695322	0.91104484695322	0.839966013346349	0.839966013346349	0.903243396259134	0.871546395189244	0.794907618026256	0.264057186306805
364	663	0.870809964369039	0.870809964369039	0.877007986537485	0.877007986537485	0.94995953121858	0.94995953121858	0.972577365788269	0.972577365788269	0.887154230690952	0.887154230690952	0.925275566783092	0.925684730115619	0.934469627212574	0.881553250115358	0.932448394790358	0.979277364433157	0.983216995445799	0.983216995445799	0.949961667355446	0.979277364433157	0.886050933689199	0.956254670764055	0.922556629122	0.929929994395155	0.940951620697771	0.878567943316308	0.90968287860885	0.921714895798454	0.958098586928377	0.901034896198323	0.879097028450233	0.901064379657661	0.901064379657661	0.932483347156623	0.879097028450233	0.932483347156623	0.877548680096825	0.93015936281108	0.953678731995391	0.93015936281108	0.912656929035308	0.912656929035308	0.842148644045717	0.842148644045717	0.907171452668303	0.873521092777671	0.797165452044553	0.272099600621529
365	664	0.870622515340074	0.870622515340074	0.876868259918643	0.876868259918643	0.949542459928567	0.949542459928567	0.972341645355974	0.972341645355974	0.886813026675882	0.886813026675882	0.925513013470721	0.925350794246565	0.934311227181892	0.881406396916123	0.932247372916091	0.97923895906382	0.98289677428823	0.98289677428823	0.949807326367066	0.97923895906382	0.885572194720077	0.955813779821474	0.921931323945195	0.929418053135494	0.940296807979437	0.878029444096602	0.908738640495808	0.920296829976547	0.956886415321141	0.900120723184855	0.881639018884754	0.903072886733941	0.903072886733941	0.934044374726855	0.881639018884754	0.934044374726855	0.878161814643046	0.931417111900747	0.954098017840969	0.931417111900747	0.914183448148424	0.914183448148424	0.844277635396668	0.844277635396668	0.910975588165934	0.875549684538573	0.799512094459282	0.279513555013879
366	665	0.870400984498733	0.870400984498733	0.876700268640795	0.876700268640795	0.949055107841903	0.949055107841903	0.972069555384997	0.972069555384997	0.886434922354495	0.886434922354495	0.925824323339751	0.92514634713533	0.934271698708809	0.881375588985961	0.932027804379218	0.979153339204315	0.9825098899293	0.9825098899293	0.949671385353811	0.979153339204315	0.88508967807519	0.955296589901971	0.92119526983101	0.928827451945541	0.939595159462459	0.877435939691824	0.907669011109807	0.918738888043625	0.955503161769176	0.899063291456686	0.884200922292826	0.905063613915656	0.905063613915656	0.935579969428833	0.884200922292826	0.935579969428833	0.87873669700363	0.932625433682797	0.954493645348869	0.932625433682797	0.915657852845467	0.915657852845467	0.846370196233569	0.846370196233569	0.914828811231593	0.87763677481839	0.801978265250435	0.286764514499752
367	666	0.870151072254188	0.870151072254188	0.876509770892827	0.876509770892827	0.948509861033004	0.948509861033004	0.971765899062564	0.971765899062564	0.88602498831279	0.88602498831279	0.926196809896077	0.925040766550728	0.934315939860102	0.881435911796735	0.931784952176761	0.979028400381869	0.982063330301985	0.982063330301985	0.949547738510552	0.979028400381869	0.884603882137079	0.954714719822699	0.920374955748124	0.928171889305071	0.938857798887796	0.876803751444186	0.90650172001467	0.917076729161981	0.953978650084509	0.897892607115131	0.886772766725247	0.907034318941105	0.907034318941105	0.93708929578732	0.886772766725247	0.93708929578732	0.8792712233632	0.933787483296049	0.954866167822786	0.933787483296049	0.917086335824173	0.917086335824173	0.848430767938424	0.848430767938424	0.918707380730857	0.879765596509331	0.804546874170434	0.293864614593767
368	667	0.869878479015607	0.869878479015607	0.876302524863622	0.876302524863622	0.947919105576289	0.947919105576289	0.971435479575898	0.971435479575898	0.885588295136764	0.885588295136764	0.926617786645593	0.925003430261574	0.93440884870255	0.881562450820308	0.931514079305742	0.978872038123707	0.981564083339262	0.981564083339262	0.949430280032163	0.978872038123707	0.884115305288287	0.95407978840081	0.919496870665219	0.927465063693859	0.938095849996407	0.8761492006959	0.905264496774225	0.915346012493905	0.952342704079168	0.896638676261504	0.889344580232816	0.908982759548581	0.908982759548581	0.938571518327075	0.889344580232816	0.938571518327075	0.879763289906381	0.934906415879323	0.955216138566419	0.934906415879323	0.918475089782278	0.918475089782278	0.850463791893236	0.850463791893236	0.922587555529305	0.88191938250361	0.807200830971705	0.300825990810543
369	668	0.869588905192159	0.869588905192159	0.876084288742065	0.876084288742065	0.947295227546174	0.947295227546174	0.971083100112223	0.971083100112223	0.885129913412418	0.885129913412418	0.927074567094191	0.925003716036683	0.934515323302932	0.881730291528542	0.931210448763183	0.978692147957057	0.98101913697411	0.98101913697411	0.949312904113517	0.978692147957057	0.883624445911353	0.953403414453455	0.918587503550974	0.926720673591679	0.937320436529251	0.87548860878918	0.903985070952294	0.91358239720169	0.95062514756518	0.895331504997118	0.891906390866332	0.910906693476381	0.910906693476381	0.940025801572859	0.891906390866332	0.940025801572859	0.880210792817795	0.935985386571437	0.955544110883465	0.935985386571437	0.919830307417516	0.919830307417516	0.852473709480011	0.852473709480011	0.926445594492513	0.884081365693437	0.809923045406672	0.307660778664698
370	669	0.869288051193014	0.869288051193014	0.87586082071704	0.87586082071704	0.946650613017079	0.946650613017079	0.970713563858764	0.970713563858764	0.884654913725749	0.884654913725749	0.927554464747765	0.92501100164487	0.934600261728024	0.881914519393302	0.930869323546106	0.978496625409142	0.980435479139504	0.980435479139504	0.949189504949485	0.978496625409142	0.883131802388822	0.952697216797788	0.917673343374069	0.925952417478308	0.936542682227287	0.874838297066237	0.902691172112704	0.911821542447626	0.948855804354574	0.894001099423288	0.894448226676592	0.912803878462801	0.912803878462801	0.941451310049433	0.894448226676592	0.941451310049433	0.880611628282069	0.937027550511213	0.955850638077624	0.937027550511213	0.921158181427625	0.921158181427625	0.854464962080753	0.854464962080753	0.93025775648606	0.886234778971025	0.812696427227761	0.314381113670852
371	670	0.868981617427341	0.868981617427341	0.875637878977432	0.875637878977432	0.945997648063418	0.945997648063418	0.970331674002745	0.970331674002745	0.884168366662756	0.884168366662756	0.928044793112209	0.924994664854948	0.934628562044608	0.882090219886449	0.930485966651532	0.978293366007191	0.979820097768423	0.979820097768423	0.949053976734941	0.978293366007191	0.882637873103233	0.951972814250961	0.916780879103186	0.925173993833519	0.935773710831474	0.874214586869283	0.901410529819279	0.910099107394005	0.947064498259376	0.892677465641328	0.896960115714395	0.914672072246137	0.914672072246137	0.942847208281557	0.896960115714395	0.942847208281557	0.880963692483825	0.93803606283747	0.956136273452592	0.93803606283747	0.922464904510338	0.922464904510338	0.856441991077466	0.856441991077466	0.934000300375521	0.888362855228584	0.815503886187395	0.320999131343623
372	671	0.868675304304311	0.868675304304311	0.875421221712125	0.875421221712125	0.945348718759611	0.945348718759611	0.96994223373139	0.96994223373139	0.883675342809438	0.883675342809438	0.928532865693417	0.924924083435733	0.934565122319458	0.882232478479846	0.930055641076485	0.978090265278429	0.979179980793843	0.979179980793843	0.948900213664757	0.978090265278429	0.88214315643713	0.951241825630126	0.915936599707003	0.924399101137088	0.93502464608277	0.87363379954053	0.900170873635844	0.908450751203118	0.945281053091615	0.891390609752551	0.899432086030539	0.916509032564685	0.916509032564685	0.944212660793994	0.899432086030539	0.944212660793994	0.881264881607687	0.939014078689027	0.956401570312067	0.939014078689027	0.923756669363393	0.923756669363393	0.858409237852153	0.858409237852153	0.937649485026475	0.890448827358328	0.818328332037999	0.32752696719763
373	672	0.868374812233091	0.868374812233091	0.875216607110003	0.875216607110003	0.944716211180073	0.944716211180073	0.969550046231923	0.969550046231923	0.883180912751794	0.883180912751794	0.92900599599728	0.924768635156039	0.934374840619355	0.882316380645357	0.929573609817986	0.977895218750081	0.978522116148741	0.978522116148741	0.948722109933806	0.977895218750081	0.881648150773054	0.950515869752435	0.915166994154202	0.92364143786879	0.934306611722135	0.873112256422192	0.898999933126223	0.906912133037256	0.943535292663317	0.890170537858272	0.901854165675823	0.918312517156741	0.918312517156741	0.945546832111502	0.901854165675823	0.945546832111502	0.88151309183828	0.939964753204704	0.956647081959746	0.939964753204704	0.925039668684524	0.925039668684524	0.86037114378682	0.86037114378682	0.9411815693045	0.892475928252466	0.821152674531997	0.33397675674749
374	673	0.868085841622851	0.868085841622851	0.875029793359951	0.875029793359951	0.944112511399224	0.944112511399224	0.96915991469157	0.96915991469157	0.882690147075821	0.882690147075821	0.929451497529695	0.924497697784682	0.934022615011077	0.882317011854845	0.929035135873057	0.977716121949375	0.977853491766096	0.977853491766096	0.94851355973696	0.977716121949375	0.881153354493547	0.94980656543504	0.914498551413462	0.922914702508399	0.933630731490528	0.872666278856481	0.897925437854243	0.905518912058711	0.941857040786511	0.889047256059805	0.904216382701045	0.920080283760601	0.920080283760601	0.946848886758843	0.904216382701045	0.946848886758843	0.881706219360229	0.94089124152332	0.956873361699329	0.94089124152332	0.926320095171467	0.926320095171467	0.862332150263471	0.862332150263471	0.944572812075171	0.894427390803211	0.823959823421815	0.340360635507824
375	674	0.867814092882762	0.867814092882762	0.874866538650853	0.874866538650853	0.943550005491479	0.943550005491479	0.968776642297552	0.968776642297552	0.88220811636752	0.88220811636752	0.929856683796552	0.924080649090474	0.933473343561401	0.882209457580172	0.928435482238721	0.977560870403535	0.977181095578883	0.977181095578883	0.948268457269091	0.977560870403535	0.88065926598115	0.949125531495094	0.913957760453464	0.922232593535691	0.933008129128907	0.872312188185608	0.896975117383727	0.904306747429774	0.940276121273224	0.888050770458464	0.906508765157004	0.92181009011456	0.92181009011456	0.948117989260779	0.906508765157004	0.948117989260779	0.881842160358157	0.941796698783695	0.957080962834512	0.941796698783695	0.927604141521959	0.927604141521959	0.86429669866411	0.86429669866411	0.947799472204067	0.896286447902775	0.826732688459877	0.34669073899325
376	675	0.867565266421991	0.867565266421991	0.874732601171593	0.874732601171593	0.943041079531257	0.943041079531257	0.968405032237096	0.968405032237096	0.881739891212887	0.881739891212887	0.930208868303747	0.923486866842232	0.932691924337107	0.881968803293201	0.927769911911998	0.977437359639789	0.97651191552008	0.97651191552008	0.947980696725074	0.977437359639789	0.880166383618405	0.948484386749749	0.913571110242888	0.92160880943044	0.932449928378231	0.872066305751786	0.896176701278501	0.903311298312736	0.938822357935483	0.887211087155562	0.908721341094497	0.923499693956916	0.923499693956916	0.949353304142069	0.908721341094497	0.949353304142069	0.881918811016687	0.942684280124649	0.957270438668994	0.942684280124649	0.928898000433733	0.928898000433733	0.866269230370741	0.866269230370741	0.950837808556766	0.898036332443369	0.829454179398606	0.352979202718386
377	676	0.867326095982548	0.867326095982548	0.87461228458779	0.87461228458779	0.942555161986003	0.942555161986003	0.968032646734879	0.968032646734879	0.881273081061954	0.881273081061954	0.930535454539553	0.922785861086564	0.931763216866733	0.881656530550451	0.927050001268926	0.977326207472978	0.975831907378379	0.975831907378379	0.947663248212574	0.977326207472978	0.879673013415137	0.947854642489212	0.913271627291254	0.921007223769024	0.931926690459056	0.871886287580795	0.895460970491098	0.90244536908091	0.937423074904737	0.886457864196799	0.910879882018832	0.925154573861763	0.925154573861763	0.950557664820573	0.910879882018832	0.950557664820573	0.88194237099716	0.943546714340834	0.957439773343568	0.943546714340834	0.930190097510128	0.930190097510128	0.868239660092536	0.868239660092536	0.953749593363865	0.899716095058354	0.832161978730601	0.35919996446887
378	677	0.867079996242027	0.867079996242027	0.87448692659233	0.87448692659233	0.942054740789721	0.942054740789721	0.967644573708618	0.967644573708618	0.880792414992454	0.880792414992454	0.930871737869001	0.922065276022156	0.930791854222822	0.881348000024547	0.926289971148858	0.977203464619421	0.975122413246582	0.975122413246582	0.947332888594263	0.977203464619421	0.879176639700723	0.947200988599403	0.912977291228081	0.920384433648732	0.931402987876353	0.871720624134519	0.894743598439739	0.901601219796267	0.935988577964313	0.88570283666421	0.913015512152296	0.926781509798014	0.926781509798014	0.951734176940075	0.913015512152296	0.951734176940075	0.881919781639255	0.944374672507389	0.957586726777457	0.944374672507389	0.93146447552707	0.93146447552707	0.870195206522064	0.870195206522064	0.956608311399791	0.901373922732732	0.8349040426556	0.365314523652764
379	678	0.866827689012986	0.866827689012986	0.874357836415	0.874357836415	0.941541791216662	0.941541791216662	0.967241904885098	0.967241904885098	0.880298643031938	0.880298643031938	0.93121686961312	0.921321690645937	0.929772394788153	0.881039115861516	0.925489051243788	0.977070175958554	0.974383500513828	0.974383500513828	0.946989222197519	0.977070175958554	0.878676528337029	0.946524811791039	0.912692020702044	0.919743222830701	0.930880961297704	0.871571888409324	0.894029653386775	0.900783693154087	0.934523163404052	0.884949126213619	0.915126288621161	0.928380211596189	0.928380211596189	0.952882413364221	0.915126288621161	0.952882413364221	0.881850051645109	0.94516822318386	0.957711515942006	0.94516822318386	0.93272075294118	0.93272075294118	0.872136267016423	0.872136267016423	0.959407790345861	0.903006752886171	0.837678691486743	0.371316358218328
380	679	0.866569896107979	0.866569896107979	0.874226323285586	0.874226323285586	0.941018288541077	0.941018288541077	0.966825731991103	0.966825731991103	0.87979251520796	0.87979251520796	0.931570001092937	0.920551683954837	0.928699396945506	0.880725782207382	0.924646471245716	0.976927386369819	0.973615236569254	0.973615236569254	0.94663185334972	0.976927386369819	0.878171945185923	0.945827498774839	0.912419734361823	0.919086375076074	0.93036275139069	0.871442653401576	0.893324203594561	0.899997631849651	0.933031127513794	0.884199854500846	0.917210268551698	0.92995038908681	0.92995038908681	0.954001946956659	0.917210268551698	0.954001946956659	0.881732189716862	0.945927434929795	0.957814357808558	0.945927434929795	0.933958548209078	0.933958548209078	0.87406323893271	0.87406323893271	0.962141857883396	0.90461152293834	0.840484245537169	0.377198946113823
381	680	0.866307339339563	0.866307339339563	0.874093696433876	0.874093696433876	0.940486208037219	0.940486208037219	0.966397146753419	0.966397146753419	0.879274781548074	0.879274781548074	0.93193028362948	0.919751834945786	0.927567419077661	0.880403903208171	0.923761460846638	0.976776140732652	0.972817688802	0.972817688802	0.946260386378245	0.976776140732652	0.877662156109273	0.94511043626152	0.912164350856092	0.918416674145988	0.929850498822893	0.871335492107642	0.892632317325451	0.89924787857824	0.931516766583382	0.883458143181713	0.919265509070179	0.931491752100398	0.931491752100398	0.955092350581036	0.919265509070179	0.955092350581036	0.881565204556649	0.946652376304741	0.957895469348457	0.946652376304741	0.935177479787384	0.935177479787384	0.875976519628024	0.875976519628024	0.964804341693711	0.906185170308909	0.843319025120016	0.382955765287509
382	681	0.866040740520291	0.866040740520291	0.873961265089656	0.873961265089656	0.939947524979339	0.939947524979339	0.965957240898828	0.965957240898828	0.878746192079832	0.878746192079832	0.932296868543778	0.918918722615714	0.926371019567397	0.880069383009908	0.92283324973855	0.976617483926493	0.971990924601206	0.971990924601206	0.94587442561047	0.976617483926493	0.877146426968945	0.944375010961801	0.911929788833531	0.917736903801583	0.929346344261894	0.87125297752389	0.891959062841796	0.898539276035132	0.929984376902658	0.882727113912043	0.921290067302875	0.933004010467475	0.933004010467475	0.956153197100997	0.921290067302875	0.956153197100997	0.881348104866608	0.947343115868246	0.957955067533046	0.947343115868246	0.936377166132718	0.936377166132718	0.877876506459462	0.877876506459462	0.967389069458127	0.907724632417548	0.846181350548423	0.388580293687644
383	682	0.86577082146272	0.86577082146272	0.873830338482713	0.873830338482713	0.939404214641688	0.939404214641688	0.965507106154117	0.965507106154117	0.878207496830787	0.878207496830787	0.93266890715686	0.918048925961551	0.925104756797494	0.879718125758618	0.92186106761345	0.976452460830781	0.971135011356008	0.971135011356008	0.945473575373776	0.976452460830781	0.876624023626807	0.9436226095864	0.911719966942815	0.917049847803999	0.928852428375276	0.871197682646684	0.891309508405952	0.89787666691561	0.928438254761462	0.882009888347658	0.923282000376058	0.934486874018561	0.934486874018561	0.957184059380191	0.923282000376058	0.957184059380191	0.881079899348878	0.947999722179856	0.957993369333669	0.947999722179856	0.937557225701703	0.937557225701703	0.879763596784123	0.879763596784123	0.969889868857961	0.909226846683925	0.849069542135529	0.394066009262489
384	683	0.865498303979405	0.865498303979405	0.873702225842833	0.873702225842833	0.938858252298517	0.938858252298517	0.965047834246068	0.965047834246068	0.877659445828493	0.877659445828493	0.933045550789752	0.917139023980227	0.923763189150732	0.879346035600326	0.920844144163334	0.976282116324954	0.970250016455548	0.970250016455548	0.945057439995539	0.976282116324954	0.876094211944727	0.942854618846034	0.911538803832622	0.916358289914376	0.928370891830619	0.871172180472393	0.890688722280271	0.897264893914952	0.926882696449637	0.881309588144378	0.925239365415999	0.935940052584178	0.935940052584178	0.958184510282264	0.925239365415999	0.958184510282264	0.880759596705596	0.94862226379912	0.958010591721669	0.94862226379912	0.938717276950957	0.938717276950957	0.881638187959104	0.881638187959104	0.972300567574533	0.91068875052771	0.851981920194474	0.399406389960304
385	684	0.865223909882902	0.865223909882902	0.873578236399805	0.873578236399805	0.93831161322408	0.93831161322408	0.964580516901468	0.964580516901468	0.877102789100502	0.877102789100502	0.933425950763483	0.916185595668672	0.922340875009891	0.878949016681058	0.9197817090802	0.976107495288451	0.969336007288963	0.969336007288963	0.944625623803138	0.976107495288451	0.875556257784573	0.942072425451422	0.911390218151629	0.915665013893853	0.927903875295507	0.871179043997382	0.890101772727106	0.896708799728441	0.925321998257023	0.880629334958027	0.927160219548969	0.937363255994848	0.937363255994848	0.959154122670863	0.927160219548969	0.959154122670863	0.880386205638899	0.949210809285584	0.958006951668391	0.949210809285584	0.939856938337101	0.939856938337101	0.883500677341502	0.883500677341502	0.974614993289159	0.912107281368573	0.854916805038395	0.404594913729349
386	685	0.864948360985765	0.864948360985765	0.873459679383413	0.873459679383413	0.937766272692627	0.937766272692627	0.964106245847099	0.964106245847099	0.876538276674366	0.876538276674366	0.933809258399082	0.915185220023815	0.92083237275775	0.878522973146839	0.918672992056044	0.975929642600711	0.968393051245393	0.968393051245393	0.94417773112395	0.975929642600711	0.875009427008211	0.941277416113283	0.911278128548513	0.91497280350357	0.927453519437519	0.871220846218019	0.88955372800881	0.896213227051355	0.923760456473464	0.879972250444426	0.92904261990124	0.93875619408109	0.93875619408109	0.960092469409635	0.92904261990124	0.960092469409635	0.879958734850925	0.949765427198795	0.957982666145176	0.949765427198795	0.940975828316755	0.940975828316755	0.885351462288417	0.885351462288417	0.976826973683159	0.913479376626182	0.857872516980433	0.409625058517882
387	686	0.86467237910055	0.86467237910055	0.873347864023446	0.873347864023446	0.937224205978409	0.937224205978409	0.963626112809747	0.963626112809747	0.875966658577641	0.875966658577641	0.934194625017576	0.914134476042586	0.919232240777089	0.878063809143694	0.917517222782864	0.975749603141173	0.967421215713976	0.967421215713976	0.943713366285355	0.975749603141173	0.874452985477509	0.940470977542333	0.911206453671952	0.914284442504667	0.927021964924239	0.871300160130669	0.889049656387739	0.895783018578975	0.922202367388799	0.879341456259397	0.930884623599083	0.940118576673428	0.940118576673428	0.960999123362227	0.930884623599083	0.960999123362227	0.879476193043813	0.950286186098302	0.95793795212337	0.950286186098302	0.942073565346541	0.942073565346541	0.887190940156946	0.887190940156946	0.978930336437851	0.914801973720208	0.860847376333726	0.414490302274165
388	687	0.864396686039813	0.864396686039813	0.873244099549689	0.873244099549689	0.93668738835568	0.93668738835568	0.963141209516196	0.963141209516196	0.875388684837877	0.875388684837877	0.934581201939994	0.913029942721916	0.917535037450688	0.877567428817648	0.916313630952656	0.975568421789274	0.966420568083852	0.966420568083852	0.94323213361473	0.975568421789274	0.873886199054335	0.939654496449292	0.911179112170622	0.913602714658282	0.926611352423247	0.8714195587317	0.888594626126244	0.895423017006583	0.920652027292871	0.878740074058762	0.93268428776877	0.941450113602381	0.941450113602381	0.961873657392285	0.93268428776877	0.961873657392285	0.878937588919698	0.950773154543652	0.957873026574316	0.950773154543652	0.943149767883078	0.943149767883078	0.889019508304186	0.889019508304186	0.980918909234553	0.916072010070318	0.863839703411413	0.419184122946456
389	688	0.864122003616109	0.864122003616109	0.873149695191929	0.873149695191929	0.936157795098689	0.936157795098689	0.96265262769323	0.96265262769323	0.874805105482629	0.874805105482629	0.934968140487364	0.911868199058733	0.915735321161327	0.877029736314727	0.915061446257418	0.975387143424455	0.965391175744158	0.965391175744158	0.942733637439454	0.975387143424455	0.873308333600555	0.938829359544877	0.9112000226932	0.912930403725556	0.926223822602125	0.871581615017477	0.888193705486678	0.895138065029457	0.919113732475522	0.878171225498342	0.934439669536571	0.942750514698471	0.942750514698471	0.962715644363457	0.934439669536571	0.962715644363457	0.878341931180718	0.95122640109439	0.957788106469356	0.95122640109439	0.944204054382987	0.944204054382987	0.890837564087236	0.890837564087236	0.982786519754584	0.917286423096184	0.866847818526632	0.423699998483015
390	689	0.863849469334386	0.863849469334386	0.873066258713364	0.873066258713364	0.935637777756669	0.935637777756669	0.962160722525312	0.962160722525312	0.87421715506494	0.87421715506494	0.93535392614425	0.910645347061565	0.913828672720988	0.876445808860126	0.91376006709819	0.97520799089134	0.96433399851329	0.96433399851329	0.942217261597368	0.97520799089134	0.872722222523421	0.938000025588341	0.911274897365939	0.912269701224268	0.925861072870569	0.871791635198746	0.887850832572462	0.894934691238338	0.917593230849967	0.877641259373724	0.936149720217971	0.944018954567274	0.944018954567274	0.963525433173927	0.936149720217971	0.963525433173927	0.877690774714688	0.951647875477926	0.957683697584165	0.951647875477926	0.94523809185517	0.94523809185517	0.89264628265976	0.89264628265976	0.984534604422788	0.918444927926607	0.869870428932509	0.428070235650763
391	690	0.863579393052814	0.863579393052814	0.872993976370376	0.872993976370376	0.93512752862086	0.93512752862086	0.961664744051949	0.961664744051949	0.87362521277855	0.87362521277855	0.935738071930961	0.909361307700715	0.911816466494912	0.875815227700046	0.912409715377206	0.975031962586734	0.963249813089178	0.963249813089178	0.941682864961786	0.975031962586734	0.872131236722489	0.937169201776094	0.911405151134605	0.911619912613814	0.925522593245553	0.872051964679132	0.887564590012393	0.894814096592997	0.916091523003617	0.877152868494803	0.937815379479956	0.94525496241427	0.94525496241427	0.9643037468228	0.937815379479956	0.9643037468228	0.876986501126623	0.952039280745742	0.95756005608551	0.952039280745742	0.946253729982533	0.946253729982533	0.894446327759077	0.894446327759077	0.986170535619311	0.919550358608234	0.872908076474348	0.432330640438105
392	691	0.86331125511378	0.86331125511378	0.872932025132528	0.872932025132528	0.934625784078521	0.934625784078521	0.961164126282498	0.961164126282498	0.87302874561205	0.87302874561205	0.936121270472142	0.908018388415779	0.909701951195765	0.87514065301202	0.911010856038252	0.974858266718343	0.962138412180262	0.962138412180262	0.941130764413287	0.974858266718343	0.871535448298087	0.936335647474595	0.911588256877153	0.910979492567752	0.925207213305574	0.872360735244319	0.887332012856885	0.894773132342264	0.914605784237599	0.876703690538865	0.939437686976048	0.946458779969835	0.946458779969835	0.965050719325108	0.939437686976048	0.965050719325108	0.876229359194464	0.952400315443502	0.957417024531372	0.952400315443502	0.947250861232703	0.947250861232703	0.896237329617768	0.896237329617768	0.987697044958426	0.920604330937498	0.875961833353554	0.436479939625531
393	692	0.863044535859671	0.863044535859671	0.872879581969385	0.872879581969385	0.934131280516916	0.934131280516916	0.960658303226312	0.960658303226312	0.872427220554036	0.872427220554036	0.936504214392437	0.906618896646355	0.907488375536215	0.874424744973581	0.909563954025113	0.974686111493874	0.960999588494988	0.960999588494988	0.940561276832454	0.974686111493874	0.870934929350543	0.935498122050301	0.911821687471536	0.910346895759643	0.924913762629129	0.872716078679994	0.887150136156358	0.894808649734969	0.913133189853045	0.876291363183198	0.941017682359774	0.947630648964346	0.947630648964346	0.965766484695884	0.941017682359774	0.965766484695884	0.875419597696153	0.952730678116869	0.957254445479739	0.952730678116869	0.948229378073308	0.948229378073308	0.898018918468417	0.898018918468417	0.989116864054409	0.921608460710833	0.879032771771535	0.440516859993532
394	693	0.862778715632874	0.862778715632874	0.872835823850511	0.872835823850511	0.933642754323305	0.933642754323305	0.960146708892748	0.960146708892748	0.8718201045931	0.8718201045931	0.936887596316491	0.905165139832038	0.905178988228928	0.87367016376226	0.908069474281574	0.974514705121031	0.959833134741796	0.959833134741796	0.939974719099868	0.974514705121031	0.870329751980186	0.934655384869671	0.912102915795708	0.909720576863048	0.924641070794716	0.873116126771843	0.887015994961229	0.894917500019941	0.911670915151083	0.875913524105089	0.942556405284659	0.948770811128178	0.948770811128178	0.966451176950158	0.942556405284659	0.966451176950158	0.874557465409633	0.953030067311505	0.957072161488592	0.953030067311505	0.949189172971974	0.949189172971974	0.899790724543606	0.899790724543606	0.990432724521532	0.922564363724673	0.882121963929699	0.444440128322597
395	694	0.862513274775776	0.862513274775776	0.872799927745471	0.872799927745471	0.933158941884949	0.933158941884949	0.959628777291159	0.959628777291159	0.871206864717835	0.871206864717835	0.937272108868948	0.903659425412425	0.902777037986572	0.872879569555592	0.906527881751421	0.974343255807523	0.958638843629129	0.958638843629129	0.939371408096111	0.974343255807523	0.869719988287343	0.933806195299161	0.912429414727622	0.909098990551526	0.924387967380833	0.873559011305552	0.886926624321914	0.895096534446011	0.910216135432844	0.875567810981824	0.944054895404227	0.949879508191708	0.949879508191708	0.967104930102962	0.944054895404227	0.967104930102962	0.873643211112845	0.953298181573075	0.956870015115916	0.953298181573075	0.950130138396328	0.950130138396328	0.901552378075916	0.901552378075916	0.99164735797407	0.923473655775451	0.885230482029453	0.448248471393217
396	695	0.862247693630764	0.862247693630764	0.87277107062383	0.87277107062383	0.932678579589111	0.932678579589111	0.959103942430901	0.959103942430901	0.870586967916836	0.870586967916836	0.937658444674452	0.902104060827113	0.900285773521813	0.872055622531109	0.904939641378441	0.974170971761053	0.957416507865431	0.957416507865431	0.938751660701763	0.974170971761053	0.869105710372343	0.932949312705231	0.912798657145232	0.908480591498638	0.924153281965978	0.874042864066807	0.886879059288832	0.895342604262007	0.908766025999458	0.875251861490692	0.945514192372004	0.950956981885312	0.950956981885312	0.967727878169328	0.945514192372004	0.967727878169328	0.872677083583731	0.95353471944724	0.956647848919696	0.95353471944724	0.951052166813998	0.951052166813998	0.903303509297929	0.903303509297929	0.992763496026296	0.924337952659602	0.888359398272203	0.451940615985882
397	696	0.861981452540225	0.861981452540225	0.872748429455151	0.872748429455151	0.932200403823052	0.932200403823052	0.958571638321328	0.958571638321328	0.869959881178694	0.869959881178694	0.938047296357649	0.900501353515699	0.897708443547319	0.871200982866342	0.903305218106417	0.973997061189329	0.956165920159142	0.956165920159142	0.938115793797406	0.973997061189329	0.868486990335513	0.932083496454336	0.913208115926491	0.907863834377943	0.923935844128647	0.874565816841293	0.8868703349124	0.895652560716759	0.907317762152054	0.874963313308978	0.946935335841514	0.952003473939366	0.952003473939366	0.968320155164287	0.946935335841514	0.968320155164287	0.871659331600232	0.953739379479665	0.956405505457915	0.953739379479665	0.951955150692611	0.951955150692611	0.905043748442228	0.905043748442228	0.993783870292484	0.925158870173559	0.891509784859357	0.455515288881082
398	697	0.861714031846545	0.861714031846545	0.872731181208999	0.872731181208999	0.931723150974031	0.931723150974031	0.958031298971797	0.958031298971797	0.869325071492004	0.869325071492004	0.938439356543182	0.898853610917779	0.895048296775755	0.870318310738826	0.901625076879135	0.973820732300056	0.954886873218707	0.954886873218707	0.937464124263622	0.973820732300056	0.867863900277183	0.931207505912936	0.913655263949352	0.907247173863004	0.923734483447339	0.875126001414698	0.886897486243034	0.896023255059098	0.905868519191762	0.87469980411397	0.948319365466281	0.953019226084247	0.953019226084247	0.96888189510287	0.948319365466281	0.96888189510287	0.87059020394029	0.953911860216012	0.956142827288556	0.953911860216012	0.952838982499794	0.952838982499794	0.906772725741394	0.906772725741394	0.994711212386907	0.925938024113755	0.894682713992322	0.458971216859306
399	698	0.861444911892113	0.861444911892113	0.872718502854937	0.872718502854937	0.931245557429313	0.931245557429313	0.957482358391661	0.957482358391661	0.86868200584536	0.86868200584536	0.938835317855697	0.89716314047295	0.89230858191979	0.869410266326093	0.899899682640381	0.973641193300941	0.953579159752567	0.953579159752567	0.936796968980991	0.973641193300941	0.867236512297679	0.930320100447488	0.91413757409177	0.906629064627378	0.92354802950055	0.875721549572707	0.886957548331153	0.896451538537853	0.904415472419712	0.874458971582955	0.949667320899832	0.95400448005033	0.95400448005033	0.96941323200011	0.949667320899832	0.96941323200011	0.869469949381848	0.954051860201944	0.955859656969605	0.954051860201944	0.953703554703174	0.953703554703174	0.908490071428011	0.908490071428011	0.99554825392384	0.926677030276626	0.897879257872506	0.462307126701047
400	699	0.861173573019314	0.861173573019314	0.872709571362532	0.872709571362532	0.930766359576157	0.930766359576157	0.956924250590276	0.956924250590276	0.868030151227354	0.868030151227354	0.939235872919837	0.895432249620808	0.88949254769209	0.868479509805674	0.898129500333941	0.97345765239969	0.952242572469166	0.952242572469166	0.936114644830096	0.97345765239969	0.86660489849733	0.929420039424449	0.914652519231698	0.906007961344627	0.923375311866779	0.876350593101005	0.887047556227174	0.896934262401853	0.902955797137033	0.874238453393219	0.950980241795691	0.954959477567992	0.954959477567992	0.969914299871038	0.950980241795691	0.969914299871038	0.868298816702847	0.954159077983124	0.955555837059045	0.954159077983124	0.954548759770378	0.954548759770378	0.910195415734659	0.910195415734659	0.996297726517556	0.927377504458604	0.901100488701315	0.465521745186792
401	700	0.860899495570536	0.860899495570536	0.872703563701347	0.872703563701347	0.930284293801826	0.930284293801826	0.956356409576996	0.956356409576996	0.867368974626581	0.867368974626581	0.939641714360247	0.89366324580095	0.886603442805322	0.867528701355104	0.896314994903599	0.973269317804008	0.950876904076944	0.950876904076944	0.935417468691517	0.973269317804008	0.865969130976464	0.928506082210278	0.915197572247088	0.905382318688311	0.923215160124524	0.877011263785279	0.887164544981514	0.897468277899928	0.901486668644855	0.874035887222051	0.952259167807382	0.95588446036761	0.95588446036761	0.970385232730685	0.952259167807382	0.970385232730685	0.867077054681229	0.954233212105216	0.95523121011486	0.954233212105216	0.955374490169033	0.955374490169033	0.911888388893921	0.911888388893921	0.99696236178233	0.928041062456124	0.904347478680157	0.468613799097033
[truncated: 6 more columns]

## Sheet: S.simplex - Floral parts
	wavelengths	petal apex 01	petal apex 02	petal apex 03	petal apex 04	petal apex 05	petal apex 06	petal apex 07	petal apex 08	petal apex 09	petal apex 10	petal apex 11	petal apex 12	petal base 01	petal base 02	petal base 03	petal base 04	petal base 05	petal base 06	petal base 07	petal base 08	petal base 09	petal base 10	petal base 11	petal base 12	small stamen 01	small stamen 02	small stamen 03	small stamen 04	small stamen 05	small stamen 06	small stamen 07	small stamen 08	small stamen 09	small stamen 10	small stamen 11	small stamen 12	small stamen 13	small stamen 14	small stamen 15	small stamen 16	small stamen 17	small stamen 18	large stamen 01	large stamen 02	large stamen 03	large stamen 04	large stamen 05	large stamen 06
1	300	0.270969577620112	0.542263801157329	0.48584234930558	0.369189171933622	0.372559572383533	0.384265402980768	0.431550077186995	0.271415069094456	0.300313186254636	0.244621819330783	0.0350199981180983	0.745745171863523	0.137709485073109	0.240063896992909	0.2571799611305	0.273819172126359	0.126320059761018	0.484766620250083	0.541485402265244	0.161778475071727	0.130434675424082	0.266126260712051	0	0.0815920246425927	0.0049113352854842	0.00288645105134866	0	0.083607575440024	0.106223725034086	0.00660282812685478	0.0461250502248304	0.0521668464174045	0.00334890615686339	0.0149565156734214	0.045743664617754	0.00169907076040953	0.132006949967303	0.0217992264986328	0.0779061993988748	0.00279578250070842	0.00227628037397757	0	8.92892e+08	0.130275032677017	0.129592725156366	0.0741060203515319	0.0938750169664619	0
2	301	0.269438814976982	0.556386578978927	0.499287192094083	0.372078879490701	0.375647274338369	0.38759717318073	0.437684433385453	0.272494108605553	0.30165257020714	0.24542623376885	0.0344172839370409	0.76054787081173	0.138196011613874	0.24607193046841	0.27438684977179	0.284313630511473	0.124785169017117	0.495447943010495	0.552471978112204	0.162426304147634	0.134304677505761	0.27297281070095	0.000725660133447638	0.0865442539077716	0.00467574276815582	0.00270996997313487	0.00366543947581866	0.0858737908322936	0.111864673816647	0.00666452440084869	0.0469832322799578	0.0524152027099505	0.00365136443775023	0.015075009850332	0.0462773899466399	0.00155027130238318	0.133486200903012	0.0231834574013399	0.0784313084642691	0.00257520200722791	0.00191329627290471	0	2.79001e+09	0.14148885814753	0.136367407533068	0.0785385692691081	0.094615246267084	0.000347323349124428
3	302	0.267965222274221	0.570117916629145	0.512364470409089	0.374876517020915	0.378635254032179	0.390818783749844	0.443671680255229	0.273542366370087	0.302951874969199	0.246202368418669	0.0338315806317443	0.77493603526521	0.138729861151246	0.251979174397294	0.291205394618015	0.294573606703453	0.12331509993311	0.50585129049354	0.563173133166098	0.163105307545494	0.138185629562793	0.279707491264445	0.00149555929651564	0.0914497965048427	0.00445042020042575	0.00254010935195472	0.00726679575647453	0.0880912848506643	0.117378341414576	0.00672125253687765	0.047818834171942	0.0526574694649801	0.00394290652254754	0.0151859764441297	0.0467921239456857	0.00141027732774714	0.134943964306312	0.0245367639509383	0.0789397158485302	0.002364195875861	0.00155817915566773	0	0	0.152485383312443	0.142986831950296	0.0828814492471003	0.095375301368545	0.000718045832084762
4	303	0.266546058418469	0.583450920880149	0.525067229934617	0.377578912803524	0.381519952173322	0.393926500779641	0.449509505284216	0.274556957993137	0.304207911793468	0.246947910331551	0.0332626604053656	0.788903837062961	0.139307690456526	0.257783723138731	0.307624749466834	0.304587614336221	0.121907317228317	0.515970517327906	0.573580845708359	0.16381464291853	0.142077445190901	0.286329457803486	0.00230855785574528	0.0963080178044944	0.00423445523086641	0.00237665015322408	0.0108031666719208	0.090258019691854	0.122762349811418	0.00677281069821753	0.0486313993263743	0.0528933184397347	0.00422324618777986	0.0152894985388974	0.0472871243613448	0.00127868787543595	0.136377911110834	0.0258576719711111	0.0794305090740525	0.00216265320249046	0.00121081345691046	0	3.81456e+08	0.163262758470331	0.149448623501291	0.0871333458928957	0.0961552232145232	0.00111135688306392
5	304	0.265178582316362	0.596378698504106	0.537388516354691	0.380182895117784	0.384297809470155	0.396916590361648	0.455195595960311	0.275534999079783	0.305417491932601	0.247660546558804	0.0327102954610619	0.802445448043979	0.139926156301014	0.263483671051888	0.323634068115909	0.314344167043699	0.120559285622059	0.525799478142283	0.583687094020421	0.164553467919965	0.145980037985809	0.292837865719022	0.00316351617767788	0.101118283177415	0.00402693550805026	0.00221937334235884	0.0142736500521108	0.0923719575525804	0.128014320990718	0.00681899704814416	0.0494204711688464	0.0531224213914557	0.00449209720997172	0.0153856592187178	0.0477616489400704	0.00115510198438416	0.137785712250211	0.0271447072855414	0.0799027756632303	0.00197046308299905	0.000871083611276754	0	3.75696e+09	0.173819133919764	0.155750407279293	0.0912929448138816	0.0969550527486964	0.00152644593624479
6	305	0.263860052874538	0.608894356273181	0.549321375353331	0.382685292242954	0.386965266631039	0.399785318587396	0.460727639771406	0.276473605235103	0.306577426639252	0.248337964151738	0.0321742580019901	0.815555040047263	0.140581915456011	0.269077112495933	0.3392225043629	0.323831778459807	0.119268469833653	0.535332027565359	0.593483856383713	0.165320940203025	0.149893321543241	0.299231870412001	0.00405929462885473	0.105879957994292	0.00382694868054978	0.00206805988477488	0.0176773437269978	0.0944310606295616	0.133131876936019	0.00685960974993341	0.0501855931249496	0.0533444500773844	0.00474917336564768	0.0154745415676741	0.0482149554283159	0.00103911869352632	0.139165038658077	0.0283963957179122	0.0803556031384582	0.00178751461326951	0.000538874053410438	0	9.94909e+09	0.184152659959314	0.161889808377543	0.0953589316174452	0.0977748309147429	0.0019625024258103
7	306	0.262587728999634	0.620991000959539	0.56085885261456	0.385082932458291	0.38951876436433	0.402528951548415	0.466103324205398	0.277369892064176	0.307684527166076	0.248977850161664	0.0316543202313074	0.828226784911809	0.14127162469282	0.274562141830034	0.35437921200547	0.333038962218467	0.118032334582421	0.544562020225823	0.602963111079669	0.166116217420932	0.153817209458918	0.305510627283374	0.00499475357581716	0.110592407625815	0.00363358239693738	0.00192249074588807	0.0210133455265349	0.0964332911195152	0.138112639630868	0.00689444696686113	0.0509263086202753	0.0535590762547621	0.00499418843133226	0.0155562286698489	0.0486463015725346	0.000930337041796965	0.140513561268061	0.0296112630919066	0.0807880790221305	0.00161369688918462	0.00021406921795535	0	0.000187804353049766	0.194261486887555	0.167864451889282	0.0993299919109738	0.0986145986563407	0.00241871578594333
8	307	0.261358869598289	0.632661739335347	0.571993993822399	0.387372644043053	0.391954743378389	0.405143755336233	0.471320336750181	0.278220975172082	0.308735604765727	0.249577891639889	0.0311502543521707	0.840454854476613	0.14199194078274	0.279936853413359	0.369093344841277	0.341954231953601	0.116848344587681	0.553483310752366	0.612116836389721	0.166938457226911	0.157751615328564	0.31167329173409	0.00596875338510641	0.115254997442672	0.00344592430578556	0.0017824468911143	0.0242807532806755	0.0983766112191593	0.142954231058807	0.00692330686220318	0.051642161080415	0.0537659716808302	0.00522685618355001	0.0156308036093254	0.0490549451191798	0.000828356068130657	0.141828951013799	0.0307878352312078	0.0811992908366418	0.00144889900662711	0	0	0.000300735633531433	0.204143765003058	0.17367196290775	0.103204811301855	0.0994743969171678	0.00289427545082679
9	308	0.260170733577138	0.643899678172769	0.58271984466087	0.389551255276497	0.394269644381573	0.407625996042379	0.47637636489365	0.2790239701639	0.309727470690859	0.250135775637725	0.0306618325677372	0.852233420580675	0.142739520497073	0.285199341605076	0.383354056667985	0.35056610129913	0.115713964568754	0.562089753773674	0.6209370105953	0.167786817274185	0.161696452747902	0.317719019165099	0.00698015442326385	0.119867092815551	0.00326306205566673	0.00164770928586946	0.0274786648193729	0.100258983125212	0.147654273203382	0.00694598759923542	0.0523326939309602	0.0539648081128301	0.00544689039882547	0.0156983494701862	0.0494401438147047	0.000732774811461921	0.14310887882892	0.0319246379594988	0.0815883261043864	0.00129301006147977	0	0	0.000436510577688714	0.213797644604396	0.179309966526188	0.106982075397475	0.100354266640902	0.00338837085464359
10	309	0.259020579842821	0.654697924243973	0.593029450813994	0.391615594437881	0.396459908082241	0.409971939758385	0.481269096123699	0.279775992644709	0.310656936194127	0.25064918920648	0.0301888270811638	0.86355665506299	0.14351102060712	0.290347700764353	0.397150501283253	0.358863083888975	0.114626659244958	0.570375203918438	0.629415611977839	0.168660455215978	0.165651635312656	0.323646964977349	0.00802781705683075	0.124428059115139	0.00308408329515336	0.00151805889556942	0.0306061779725801	0.10207836903439	0.152210388048137	0.00696228734123371	0.0529974505975022	0.0541552573080031	0.00565400485368318	0.0157589493365144	0.0498011554055628	0.00064319231072532	0.144351015647058	0.0330201971004627	0.0819542723477587	0.00114591914962534	0	0	0.000593354978915558	0.22322127599014	0.184776087837837	0.110660469805222	0.101254248771223	0.00390019143157665
11	310	0.257905667301975	0.665049584321123	0.602915857965793	0.393562489806463	0.398521975188752	0.412177852575778	0.485996217928224	0.280474158219588	0.311520812528185	0.251115819397464	0.0297310100956076	0.874418729762557	0.144303097884181	0.295380025250357	0.410471832484742	0.366833693357057	0.113583893335613	0.578333515815347	0.63754461881877	0.169558528705514	0.169617076618549	0.32945628457179	0.00911060165234843	0.128937261712126	0.00290807567281791	0.00139327668563006	0.0336623905702506	0.103832731143413	0.156620197576616	0.00697200425147388	0.0536359745056325	0.0543369910235905	0.00584791332464768	0.0158126862923929	0.0501372376382073	0.000559207604855397	0.145553032401846	0.0340730384777825	0.0822962170891533	0.00100751536694658	0	0	0.000769494630605938	0.232412809458862	0.190067951935937	0.114238680132483	0.102174384251807	0.00442892661580884
12	311	0.256823254861236	0.674947765176385	0.612372111800289	0.3953887696615	0.400452286409464	0.414240000586088	0.490555417795118	0.281115582493616	0.312315910945688	0.251533353261987	0.0292881538142256	0.884813816518371	0.145112409099559	0.300294409422257	0.423307204070114	0.374466443337298	0.11258313156004	0.585958544093088	0.645316009399525	0.170480195396017	0.173592690261303	0.335146133349372	0.0102273685763581	0.1333940659772	0.00273412683723283	0.00127314362146727	0.0366464004423376	0.105520031648997	0.160881323772365	0.00697493649323182	0.0542478090809426	0.0545096810168337	0.0060283295882435	0.0158596434219045	0.0504476482590915	0.000480419732786691	0.146712600026915	0.0350816879151415	0.0826132478509645	0.000877687809326247	0	0	0.000963155326153779	0.241370395309136	0.195183183913729	0.117715391986645	0.103114714026332	0.00497376584152308
13	312	0.255770601427243	0.684385573581925	0.621391258001503	0.39709126228225	0.402247282452736	0.416154649880845	0.494944383212278	0.281697381071873	0.31303904269929	0.251899477851358	0.0288600304401749	0.894736087169431	0.145935611024553	0.305088947639221	0.435645769837029	0.381749847463619	0.111621838637557	0.593244143380353	0.652721762001536	0.17142461294071	0.177578389836642	0.340715666711043	0.0113769781954013	0.137797837281049	0.00256132443697057	0.00115744066849693	0.0395573054187943	0.107138232747862	0.164991388618927	0.00697088222978337	0.0548324977490239	0.054672999044974	0.0061949674209952	0.0158999038091321	0.0507316450146689	0.000406427733453757	0.147827389455897	0.0360446712362226	0.0829044521555867	0.000756325572647104	0	0	0.0011725628589531	0.250092183839533	0.200119408864453	0.121089290975096	0.104075279038478	0.00553389854290228
14	313	0.254747757416404	0.693365696995688	0.629974778527461	0.398669925947388	0.403907967891372	0.417922212771739	0.499167486132682	0.282220099775746	0.313691412390515	0.252214104085586	0.0284464932471122	0.904194034396501	0.146772791100893	0.309769358758872	0.447489850711468	0.388681577333548	0.110699475412094	0.600193969080913	0.659766209452223	0.172394706159674	0.181580466734437	0.346171333581873	0.0125604482231551	0.142153511490654	0.00238830868311065	0.00104599583210607	0.0423953180918639	0.10868500812252	0.168948294803707	0.00695947549230743	0.0553890794521996	0.0548269108106926	0.00634704935811221	0.0159335627356603	0.0509881028338339	0.000336577496999145	0.148895458502059	0.0369602902479626	0.0831692476576429	0.000643233523396564	0	0	0.00139394968359704	0.258579478819411	0.204875193687023	0.124360525817162	0.105055640576736	0.00610937293582628
15	314	0.253759456624128	0.701902189727448	0.638135859733202	0.400130146625269	0.405441248986913	0.419549441558789	0.503232250924384	0.282689141693298	0.314279496683584	0.252481106106983	0.0280478133033039	0.913204671621036	0.147629762809336	0.314343631952623	0.458860139243021	0.3952795308594	0.109819942403514	0.606821555896442	0.666466689229811	0.1733943115602	0.185604261175051	0.351519846604574	0.0137805971465133	0.146466258259298	0.00221553564435177	0.000939041717635465	0.0451621883814936	0.110161947942621	0.172754434135877	0.00694076196044926	0.055917550196919	0.0549719715202179	0.00648442148272773	0.0159605461547913	0.0512173755613486	0.000271029338334343	0.149919286066355	0.0378297039734313	0.0834087488428312	0.000538449417874408	0	0	0.00162727412579899	0.26683657592805	0.209453471777383	0.127531496197306	0.106055394266623	0.00670165289044279
16	315	0.252809983025553	0.710005208827116	0.64588510389827	0.401476894129675	0.406852418980821	0.421042112316014	0.50714109369789	0.283108908329615	0.314808014925197	0.252704115800315	0.0276643895038218	0.921774951793063	0.148511771979724	0.318813267050328	0.469773346664761	0.401562561147277	0.108987363845033	0.613135577402476	0.672834686591935	0.174423954326327	0.189648259999949	0.356760756756559	0.0150389864918414	0.150735793637124	0.00204481675569522	0.000836966190431616	0.0478593201091918	0.111572889135586	0.176414162281632	0.00691515727018421	0.0564188890049624	0.0551087371861125	0.00660773289325192	0.0159806831581845	0.0514209393174666	0.000210603933547266	0.150903174713949	0.0386557240605112	0.0836245884801586	0.000442211686681936	0	0	0.00187635078563324	0.274866113328906	0.213858417974326	0.130604264170618	0.10707463255735	0.00731205132233658
17	316	0.251903620595817	0.717684911344604	0.653233113302208	0.402715138274385	0.408146771114557	0.422406001117435	0.510896430563709	0.283483801189786	0.315281686462053	0.252886765050348	0.0272966207437376	0.92991182786261	0.149424064441901	0.323179763881842	0.480246184209762	0.407549521303283	0.108205863969871	0.619144707174553	0.678881686796235	0.175484159642096	0.193710950050595	0.361893615015244	0.016337177785505	0.154961833674272	0.00187796345214225	0.000740157115841023	0.0504881170964673	0.112921668628835	0.179931834907165	0.00688307705748768	0.0568940748981105	0.0552377638209392	0.00671763268809493	0.0159938028374994	0.0516002702224421	0.000156121958725847	0.151851427010004	0.0394411621570851	0.0838183993386324	0.000354758760420449	0	0	0.00214499426317408	0.282670729185433	0.218094207116642	0.133580891792185	0.108113447898127	0.00794188114709243
18	317	0.251044653310057	0.724951454329822	0.660190490224559	0.403849848873179	0.409329598629582	0.423646884037071	0.514500677632348	0.283818221778899	0.315705230640849	0.253032685741847	0.026944905918123	0.937622252779707	0.15037188602571	0.327444622277017	0.4902953631111	0.413259264433521	0.107479567011245	0.62485761878821	0.684619175100345	0.176575452691544	0.197790818168451	0.366917972358043	0.0176767325538695	0.159144094420884	0.00171678716869414	0.000649002359210185	0.0530499831648286	0.11421212334979	0.183311807678672	0.00684493695833503	0.0573440868981437	0.0553596074372605	0.0068147699656669	0.0159997342843955	0.0517568443965288	0.000108404089958018	0.152768345519684	0.0401888299110354	0.0839918141872596	0.000276329069691246	0	0	0.0024370191584958	0.290253061661087	0.222165014043125	0.136463441117097	0.109171932738166	0.0085924552802951
19	318	0.250237365143411	0.731814994832682	0.666767836944867	0.404885995739837	0.410406194767358	0.424770537148943	0.517956251014312	0.284116571602041	0.316083366808285	0.253145509759579	0.0266096439220499	0.94491317949438	0.151360482560993	0.331609342065708	0.499937594601846	0.418710643644093	0.106812597202374	0.630282985818984	0.690058636761905	0.177698358658711	0.201886351194983	0.371833379762371	0.0190592123233005	0.163282291927101	0.00156309934035214	0.000563889785885597	0.0555463221357844	0.11544809022587	0.186558436262347	0.00680115260870162	0.0577699040268423	0.0554748240476391	0.006899793824378	0.0159983065905321	0.0518921379599807	6.8271e+09	0.153658232808152	0.0409015389702448	0.0841464657950474	0.000207161045095628	0	0	0.00275624007167269	0.297615748919324	0.226075013592564	0.139253974200443	0.110250179526678	0.00926508663752934
[truncated: 382 more rows]
[truncated: 11 more columns]
